# Supplementary material for: Influences of Climate on Phyllosphere Endophytic Bacterial Communities of Wild Poplar
Source: Front Plant Sci. 2020 Feb 28;11:203. doi: 10.3389/fpls.2020.00203 (PMC7058686; doi:10.3389/fpls.2020.00203)
Supplement: TABLE S1 — Sampling site, geographical coordinates, and climate data associated to each sample. [file Table_1.XLSX]

## Sheet: Table 1
Supplementary Table 1. Sampling site, geographical coordinates, and climate data associated to each sample
					Sampling	Sampling	Sampling
					Date	Date	Date	30-days	30-days	30-days	30-years	30-years	30-years
Sample ID	Sampling site	Latitude	Longitude	Sampling date	Average precipitation (mm)	Maximum temperature (°C)	Maximum Vapor pressure deficit (kPa)	Average precipitation (mm)	Maximum temperature (°C)	Maximum vapor pressure deficit (kPa)	Average precipitation (mm)	Maximum temperature (°C)	Maximum vapor pressure deficit (kPa)
A16	Yakima	46.9203	-120.509	Sept-4-2014	0	20.1	1.376	0.715	29.9133	2.75497	22.1817	15.8	1.444
A20	Yakima	46.9203	-120.509	Sept-4-2014	0	20.1	1.376	0.715	29.9133	2.75497	22.1817	15.8	1.444
A5	Yakima	46.9203	-120.509	Sept-4-2014	0	20.1	1.376	0.715	29.9133	2.75497	22.1817	15.8	1.444
B3	Yakima	46.8553	-120.483	Sept-4-2014	0	19.5	1.311	0.668	27.21	2.42197	22.0525	16.1	1.473
B7	Yakima	46.8553	-120.483	Sept-4-2014	0	19.5	1.311	0.668	27.21	2.42197	22.0525	16.1	1.473
A1	Yakima	46.8024	-120.46	Sept-4-2014	0	21.4	1.624	0.245667	28.8833	2.79143	19.5267	16.6	1.508
A4	Yakima	46.9203	-120.509	Sept-4-2014	0	20.1	1.376	0.715	29.9133	2.75497	22.1817	15.8	1.444
A6	Yakima	46.8024	-120.46	Sept-4-2014	0	21.4	1.624	0.245667	28.8833	2.79143	19.5267	16.6	1.508
B6	Yakima	46.9203	-120.509	Sept-4-2014	0	20.1	1.376	0.715	29.9133	2.75497	22.1817	15.8	1.444
C10	Yakima	46.8024	-120.46	Sept-4-2014	0	26	2.229	0.245667	28.8833	2.79143	19.5267	16.6	1.508
A7	Teanaway	47.2564	-120.881	Sept-23-2014	0.62	23.9	1.574	0.273667	23.5133	1.90037	72.6933	13.1	1.094
C14	Teanaway	47.2564	-120.881	Sept-23-2014	0.62	23.9	1.574	0.273667	23.5133	1.90037	72.6933	13.1	1.094
D8	Teanaway	47.2564	-120.881	Sept-23-2014	0.62	23.9	1.574	0.273667	23.5133	1.90037	72.6933	13.1	1.094
D9	Teanaway	47.2564	-120.881	Sept-23-2014	0.62	23.9	1.574	0.273667	23.5133	1.90037	72.6933	13.1	1.094
C16	Tieton	46.6729	-121.04	Sept-18-2014	0	25	2.284	0.204667	22.4	1.89023	48.885	13.1	1.147
C17	Tieton	46.6729	-121.04	Sept-18-2014	0	25	2.284	0.204667	22.4	1.89023	48.885	13.1	1.147
B2	Tieton	46.7125	-120.879	Sept-18-2014	0	26	2.371	0.162	24.1467	2.06053	35.9142	14.7	1.19
E3	Tieton	46.7125	-120.879	Sept-18-2014	0	26	2.371	0.162	24.1467	2.06053	35.9142	14.7	1.19
D12	Tieton	46.7164	-120.861	Sept-18-2014	0	26	2.371	0.162	24.1467	2.06053	34.6883	14.8	1.297
B4	Skagit	48.5118	-121.902	Sept-18-2014	5.9	20.7	0.928	1.335	22.28	1.51533	157.745	15	0.897
D10	Skagit	48.5118	-120.902	Sept-18-2014	5.9	20.7	0.928	1.335	22.28	1.51533	157.745	15	0.897
E2	Skagit	48.5118	-120.902	Sept-18-2014	5.9	20.7	0.928	1.335	22.28	1.51533	157.745	15	0.897
B14	Snoqualmie	47.5209	-121.774	Sept-23-2014	0.78	20.2	0.9	2.40433	23.64	1.73537	156.346	15.3	1.006
B16	Snoqualmie	47.5209	-121.774	Sept-23-2014	0.78	20.2	0.9	2.40433	23.64	1.73537	156.346	15.3	1.006
D11	Snoqualmie	47.5209	-121.774	Sept-23-2014	0.78	20.2	0.9	2.40433	23.64	1.73537	156.346	15.3	1.006
B5	Skykomish	47.7801	-121.5	Sept-18-2014	0.55	22.8	1.26	1.85367	23.1567	1.71677	131.784	15.2	0.955
C13	Skykomish	47.7801	-121.5	Sept-18-2014	0.55	22.8	1.26	1.85367	23.1567	1.71677	131.784	15.2	0.955
D3	Skykomish	47.7801	-121.5	Sept-18-2014	0.55	22.8	1.26	1.85367	23.1567	1.71677	131.784	15.2	0.955
D5	Skykomish	47.7819	-121.501	Sept-18-2014	0.55	22.8	1.26	1.85367	23.1567	1.71677	207.941	14.8	1.046
D7	Skykomish	47.7801	-121.5	Sept-18-2014	0.55	22.8	1.26	1.85367	23.1567	1.71677	207.941	14.8	1.046
B1	Skykomish	47.7832	-121.501	Sept-18-2014	0.55	22.8	1.26	1.85367	23.1567	1.71677	207.941	14.8	1.046
A11	Skagit	48.4849	-121.595	Sept-18-2014	6.82	20.8	1.053	1.43233	21.9267	1.5678	207.941	14.8	1.046
A9	Skagit	48.4849	-120.595	Sept-18-2014	6.82	20.8	1.053	1.43233	21.9267	1.5678	207.941	14.8	1.046
C11	Skagit	48.4849	-120.595	Sept-18-2014	6.82	20.8	1.053	1.43233	21.9267	1.5678	207.941	14.8	1.046

## Sheet: Table 2
Supplementary Table 2. PCR reaction conditions
Step	Temperature	Time	Cycles
1	94°C	3 min	1X
2	94°C	45 sec	30X
3	78°C	10 sec
4	50°C	60 sec
5	72°C	90 sec
7	72°C	10 min	1X

## Sheet: Table 3
Supplementary Table 3. DADA2 denoising and taxonomy filtering stats
Sample ID	Number of reads (Paired-end)	Number of contigs	Chimeric contigs	Number of contigs after taxonomy filtering
A1	139203	110892	0	15739
A11	138498	109517	3275	49259
A16	109407	85800	62	72396
A20	131544	104531	201	75834
A4	131633	108375	236	45239
A5	135871	110340	73	71060
A6	110199	89850	307	63515
A7	141200	115206	253	38135
A9	112988	89166	655	93831
B1	145494	117522	1444	61361
B14	115316	90858	353	68298
B16	114943	91180	171	74082
B2	113208	91044	22	44274
B3	123375	96774	441	78618
B4	126212	100585	31	91477
B5	115186	90612	536	51372
B6	88665	68923	24	42915
B7	133731	106838	703	67966
C10	121417	94380	402	64624
C11	115901	90718	100	85938
C13	129881	102238	1144	50593
C14	111952	86926	69	100397
C16	119134	93559	821	55921
C17	131956	104083	2566	44412
D10	120554	98262	190	77382
D11	111516	91625	174	74162
D12	121008	98263	232	59570
D3	118851	93188	222	83825
D5	120305	92392	176	56294
D7	132353	109974	2020	66868
D8	119631	96421	39	61596
D9	132861	108377	250	52967
E2	128909	104486	1765	97408
E3	118629	96680	35	63242

## Sheet: Table 4
Supplementary Table 4. Taxonomic affiliation of 16S rDNA sequence variants with relative and GMPR-normalized abundance data
Sequence Variant ID	Kingdom	Phylum	Class	Order	Family	Genus	GMPR-nromalized abundance data																																		Relative abundance
							A16	A20	A5	B3	B7	A1	A4	A6	B6	C10	A7	C14	D8	D9	C16	C17	B2	E3	D12	B4	D10	E2	B14	B16	D11	B5	C13	D3	D5	D7	B1	A11	A9	C11	A16	A20	A5	B3	B7	A1	A4	A6	B6
ASV1	Bacteria	Proteobacteria	Gammaproteobacteria	Enterobacteriales	Enterobacteriaceae		18852.8	22613.1	3770.94	42854.5	16100	288.275	20065.7	25435.5	25667.7	0	10041.4	6492.74	1145.04	6519.08	7167.04	1490.07	45518.4	887.148	22296.3	2155.34	172.415	71.6856	1266.55	9644.67	2870.06	1680.66	8316.48	0	1381.55	5443.81	432.457	8140.82	6483.99	2805.89	34.5663	39.9925	8.7734	40.803	49.1277	0.9594	32.5883	30.1435	49.9305
ASV2	Bacteria	Proteobacteria	Gammaproteobacteria	Pseudomonadales	Pseudomonadaceae	Pseudomonas	6901.37	16133.7	4675.44	0	0	0	14378.8	0	6044.52	673.514	2702.83	1668.6	658.151	893.054	247.912	107.648	550.732	2109.39	2487.87	0	0	0	0	0	0	0	242.18	0	96.807	0	0	0	0	0	12.6535	28.5333	10.8778	0	0	0	23.3523	0	11.7582
ASV3	Bacteria	Proteobacteria	Gammaproteobacteria	Betaproteobacteriales	Burkholderiaceae	Massilia	4041.39	0	0	0	0	0	0	0	0	0	0	0	0	0	0	0	0	0	0	0	0	0	0	0	0	0	0	0	0	0	0	0	0	0	7.40981	0	0	0	0	0	0	0	0
ASV4	Bacteria	Proteobacteria	Gammaproteobacteria	Enterobacteriales	Enterobacteriaceae		3297.33	0	0	0	0	0	492.853	0	0	77.5475	36.5247	215.35	118.663	123.396	321.216	0	211.635	0	71.9633	964.403	1146.46	268.278	0	342.493	71.9465	413.651	320.198	732.902	226.43	223.942	20.2024	983.573	390.602	267.449	6.0456	0	0	0	0	0	0.800433	0	0
ASV5	Bacteria	Proteobacteria	Gammaproteobacteria	Pseudomonadales	Pseudomonadaceae	Pseudomonas	3295.12	410.039	19630	29860.6	2505.96	5040.03	3949.32	13246.2	8710.91	6541.99	4756.98	6850.19	4008.85	7581.55	5065.14	9649.79	8716.72	3293.06	2663.67	7221.15	11386.3	26198.9	19450.7	9165.94	14270.5	64454.7	6074.55	3559.89	5540.97	14849	18869.6	7254.48	328.695	3843.07	6.04154	0.725178	45.6708	28.4311	7.64673	16.7736	6.41401	15.698	16.9451
ASV6	Bacteria	Proteobacteria	Gammaproteobacteria	Betaproteobacteriales	Burkholderiaceae	Massilia	2547.74	63.2631	0	0	0	0	0	0	0	985.141	80.3544	169.936	39.1465	0	78.9042	0	0	291.698	56.5426	0	122.957	0	0	0	0	0	70.9745	0	0	0	0	0	0	19.5694	4.67123	0.111885	0	0	0	0	0	0	0
ASV7	Bacteria	Proteobacteria	Gammaproteobacteria	Pseudomonadales	Pseudomonadaceae	Pseudomonas	2454.73	0	0	6169.56	0	0	0	0	0	2523.88	1048.99	659.235	223.869	0	0	0	663.764	667.772	503.743	0	1667.83	822.212	0	0	0	0	0	157.507	0	0	0	760.889	635.28	131.395	4.5007	0	0	5.8742	0	0	0	0	0
ASV8	Bacteria	Proteobacteria	Gammaproteobacteria	Betaproteobacteriales	Burkholderiaceae	Duganella	2141.38	0	0	621.751	0	0	0	0	0	614.636	134.411	2160.83	2570.21	0	938.705	0	2738.03	19254.5	2072.54	708.2	234.237	4350.01	2794.14	312.217	68.4792	400.623	994.727	524.83	0	1494.21	93.436	887.599	464.3	2285.9	3.92619	0	0	0.591986	0	0	0	0	0
ASV9	Bacteria	Proteobacteria	Alphaproteobacteria	Caulobacterales	Caulobacteraceae	Caulobacter	2045.06	0	0	0	0	0	0	0	75.4891	0	0	0	0	0	246.385	169.97	0	0	9.25242	0	0	0	0	0	0	0	191.252	90.0871	464.345	0	0	131.728	0	0	3.74957	0	0	0	0	0	0	0	0.146847
ASV10	Bacteria	Proteobacteria	Gammaproteobacteria	Pseudomonadales	Pseudomonadaceae	Pseudomonas	1348.61	290.542	703.073	0	0	0	263.884	0	0	0	0	0	0	0	0	0	0	0	0	0	0	0	0	0	0	0	0	0	0	0	0	0	0	0	2.47264	0.513841	1.63576	0	0	0	0.428568	0	0
ASV11	Bacteria	Proteobacteria	Gammaproteobacteria	Pseudomonadales	Pseudomonadaceae	Pseudomonas	1269.99	0	0	14425.9	0	0	19.4868	0	0	219.718	736.339	835.032	15514.3	5832.04	8342.97	6762.56	134.677	144.644	3120.12	0	0	463.784	0	0	2271.95	2929.76	9263.53	0	474.19	205.91	17.0458	0	474.618	1928.99	2.32851	0	0	13.7353	0	0	0.0316481	0	0
ASV12	Bacteria	Proteobacteria	Gammaproteobacteria	Betaproteobacteriales	Burkholderiaceae	Massilia	1144.88	260.863	0	0	0	0	0	0	0	0	0	0	0	0	0	201.698	0	0	0	0	0	0	0	0	0	0	0	0	0	0	0	0	0	0	2.09911	0.461351	0	0	0	0	0	0	0
ASV13	Bacteria	Proteobacteria	Alphaproteobacteria	Sphingomonadales	Sphingomonadaceae	Sphingomonas	946.682	0	0	0	0	0	0	0	0	1074.18	16.0709	290.064	0	0	0	0	0	224.198	0	0	52.8923	0	0	0	0	0	0	0	0	0	0	0	0	295.405	1.73572	0	0	0	0	0	0	0	0
ASV14	Bacteria	Proteobacteria	Alphaproteobacteria	Sphingomonadales	Sphingomonadaceae	Sphingomonas	451.75	0	0	171.974	620.64	0	684.473	0	106.494	0	0	193.376	0	0	0	21.5296	0	441.163	437.948	190.939	0	1894.24	0	73.7968	0	0	0	26.7355	0	259.169	0	115.419	82.5422	191.035	0.828275	0	0	0.163741	1.89383	0	1.11164	0	0.207159
ASV15	Bacteria	Proteobacteria	Gammaproteobacteria	Betaproteobacteriales	Burkholderiaceae	Ralstonia	449.536	11.7154	658.419	0	0	0	0	0	0	0	0	0	0	0	0	0	0	0	0	0	0	0	0	0	0	0	0	0	0	0	0	0	0	0	0.824215	0.0207194	1.53186	0	0	0	0	0	0
ASV16	Bacteria	Proteobacteria	Gammaproteobacteria	Xanthomonadales	Rhodanobacteraceae	Luteibacter	407.461	2971.81	0	0	0	0	3.2478	0	3329.61	1196.96	26.2978	142.102	177.383	0	196.497	794.329	1595.68	101.251	282.713	2037.22	1210.34	716.856	160.494	77.5812	372.735	276.853	207.506	113.335	190.332	336.752	0	430.313	13.2657	5.59127	0.747072	5.25582	0	0	0	0	0.00527468	0	6.47699
ASV17	Bacteria	Proteobacteria	Gammaproteobacteria	Enterobacteriales	Enterobacteriaceae		366.493	437.375	0	104.176	26.1947	0	15422.2	89.0598	664.574	8225.06	11097.7	18414.6	8648.93	19725.6	7311.11	40268.3	16537.6	9908.09	2299.74	7169.37	9017.8	9654.74	35359	37148.2	20494.3	14043	8740.16	11648	14581.8	1679.15	25390.6	10473	33546.1	5462.67	0.671958	0.773523	0	0.0991892	0.0799309	0	25.0468	0.105545	1.29278
ASV18	Bacteria	Proteobacteria	Alphaproteobacteria	Rhizobiales	Rhizobiaceae	Allorhizobium-Neorhizobium-Pararhizobium-Rhizobium	322.204	1195.75	0	0	72.6467	0	0	0	0	0	0	0	78.293	0	83.4857	60.0562	0	214.555	0	5.39375	136.009	321.499	0	0	0	17.914	75.3089	34.8724	41.0199	39.8399	5.05059	215.784	8.84381	25.1607	0.590755	2.11476	0	0	0.221675	0	0	0	0
ASV19	Bacteria	Proteobacteria	Alphaproteobacteria	Rhizobiales	Rhizobiaceae	Allorhizobium-Neorhizobium-Pararhizobium-Rhizobium	276.808	0	0	34.7255	0	0	0	0	72.7931	0	0	29.2994	8.5633	0	0	0	0	24.1073	0	24.8113	0	324.757	21.2703	113.534	0	755.647	0	1159.51	96.807	23.904	0	395.813	280.054	687.726	0.507521	0	0	0.0330631	0	0	0	0	0.141602
ASV20	Bacteria	Bacteroidetes	Bacteroidia	Sphingobacteriales	Sphingobacteriaceae	Pedobacter	217.017	0	0	0	451.247	0	716.139	0	0	0	36.5247	539.108	1985.46	85.7499	0	0	0	274.823	1650.01	217.368	913.595	290.001	0	124.887	0	97.7129	0	498.676	0	829.09	0	288.548	163.611	235.765	0.397897	0	0	0	1.37694	0	1.16307	0	0
ASV21	Bacteria	Proteobacteria	Gammaproteobacteria	Betaproteobacteriales	Burkholderiaceae		177.157	0	0	0	0	0	0	0	0	0	0	0	0	0	0	0	0	0	0	0	0	0	0	0	0	350.138	0	0	3240.57	0	0	221.429	0	0	0.324814	0	0	0	0	0	0	0	0
ASV22	Bacteria	Proteobacteria	Alphaproteobacteria	Sphingomonadales	Sphingomonadaceae	Sphingomonas	173.835	192.133	43.7046	0	0	0	0	0	0	0	0	0	0	0	24.4348	0	0	40.9824	0	32.3625	0	0	0	0	0	0	22.2134	0	16.408	0	40.4047	209.511	0	0	0.318723	0.339798	0.101682	0	0	0	0	0	0
ASV23	Bacteria	Proteobacteria	Gammaproteobacteria	Pseudomonadales	Pseudomonadaceae	Pseudomonas	166.085	509.229	0	0	806.797	0	0	262.429	231.86	0	1076.75	1491.34	0	248.884	272.347	177.902	0	296.52	454.397	496.765	152.495	81.4609	0	0	75.4138	177.512	262.768	488.795	68.9134	383.722	984.234	368.212	395.024	333.613	0.304513	0.900602	0	0	2.46187	0	0	0.311005	0.451029
ASV24	Bacteria	Proteobacteria	Gammaproteobacteria	Enterobacteriales	Enterobacteriaceae	Pantoea	142.833	128.088	0	24.8039	789.334	259.638	1075.83	22288.7	198.159	325.987	683.743	24.9044	181.053	0	0	480.45	33.6692	106.072	0	39.9138	0	140.113	1113.79	264.912	0	0	0	229.577	86.9622	662.601	0	15.682	403.867	228.31	0.261881	0.226532	0	0.0236165	2.40859	0.864096	1.74724	26.4143	0.385473
ASV25	Bacteria	Proteobacteria	Gammaproteobacteria	Pseudomonadales	Pseudomonadaceae	Pseudomonas	136.189	0	0	0	0	221.456	0	0	0	0	0	0	0	0	0	0	0	0	0	0	0	0	0	0	0	205.197	0	86.5998	0	0	0	0	0	0	0.249701	0	0	0	0	0.737023	0	0	0
ASV26	Bacteria	Proteobacteria	Alphaproteobacteria	Rhizobiales	Rhizobiaceae	Allorhizobium-Neorhizobium-Pararhizobium-Rhizobium	120.688	112.468	0	0	0	0	0	0	0	0	0	0	0	0	0	0	0	0	0	11.8663	12.3644	11.9476	0	0	0	0	0	23.2483	0	0	0	0	0	0	0.221279	0.198906	0	0	0	0	0	0	0
ASV27	Bacteria	Proteobacteria	Gammaproteobacteria	Betaproteobacteriales	Burkholderiaceae		114.045	0	0	0	0	0	0	0	0	0	0	0	0	0	0	0	0	0	0	0	0	0	0	0	0	0	0	0	0	0	0	0	0	0	0.209099	0	0	0	0	0	0	0	0
ASV28	Bacteria	Proteobacteria	Gammaproteobacteria	Pseudomonadales	Pseudomonadaceae	Pseudomonas	80.8278	0	0	0	0	0	0	0	0	849.432	100.808	146.497	110.1	773.841	45.3063	1407.36	0	0	62.7108	0	50.8316	34.7566	0	0	45.0749	0	42.2597	0	105.011	59.1309	0	884.463	0	302.861	0.148196	0	0	0	0	0	0	0	0
ASV29	Bacteria	Proteobacteria	Alphaproteobacteria	Sphingomonadales	Sphingomonadaceae	Sphingomonas	78.6134	0	0	0	0	0	0	0	0	0	0	0	0	0	0	0	0	0	0	0	4.12148	212.884	0	0	0	0	0	0	0	0	0	42.0277	0	0	0.144136	0	0	0	0	0	0	0	0
ASV30	Bacteria	Proteobacteria	Gammaproteobacteria	Betaproteobacteriales	Burkholderiaceae	Massilia	63.1122	0	0	0	0	0	0	0	0	0	0	0	0	0	0	0	0	0	0	0	0	0	0	0	0	0	0	0	0	0	0	0	0	0	0.115715	0	0	0	0	0	0	0	0
ASV31	Bacteria	Bacteroidetes	Bacteroidia	Flavobacteriales	Flavobacteriaceae	Flavobacterium	59.7905	0	0	0	0	0	0	0	99.7535	0	0	0	287.482	173.591	0	0	0	94.0184	0	67.4219	0	0	0	34.0601	0	0	0	0	26.2527	0	0	78.4098	0	0	0.109625	0	0	0	0	0	0	0	0.194047
ASV32	Bacteria	Proteobacteria	Alphaproteobacteria	Sphingomonadales	Sphingomonadaceae	Sphingomonas	38.7531	598.266	0	117.405	83.8231	326.457	120.98	30.8741	0	0	0	10.2548	190.839	5.22865	86.031	7.93196	7.21483	120.536	0	44.2288	201.266	58.6518	0	60.5512	0	0	76.3925	19.1798	0	13.4198	141.417	65.237	19.1616	0	0.071053	1.05807	0	0.111785	0.255779	1.08647	0.196482	0.0365888	0
ASV33	Bacteria	Proteobacteria	Gammaproteobacteria	Pseudomonadales	Pseudomonadaceae	Pseudomonas	37.6458	28.898	57.956	102.523	0	173.728	18.6748	0	90.3174	0	67.2055	0	30.5832	0	0	0	70.9458	43.3931	0	0	23.3551	0	0	0	94.4839	0	0	19.1798	0	0	25.8843	41.4004	240.257	45.662	0.0690229	0.0511078	0.134839	0.0976147	0	0.578182	0.0303294	0	0.175692
ASV34	Bacteria	Proteobacteria	Gammaproteobacteria	Pseudomonadales	Pseudomonadaceae	Pseudomonas	37.6458	0	0	0	0	0	0	0	0	0	0	0	0	0	0	0	0	0	0	0	0	0	0	0	0	0	0	0	0	0	0	0	0	0	0.0690229	0	0	0	0	0	0	0	0
ASV35	Bacteria	Bacteroidetes	Bacteroidia	Flavobacteriales	Blattabacteriaceae	Candidatus Uzinura	34.3242	0	0	0	0	0	0	0	0	0	0	0	0	0	0	0	0	0	0	0	0	0	0	0	0	0	0	0	0	0	0	0	0	0	0.0629327	0	0	0	0	0	0	0	0
ASV36	Bacteria	Proteobacteria	Alphaproteobacteria	Rhizobiales	Rhizobiaceae	Allorhizobium-Neorhizobium-Pararhizobium-Rhizobium	33.2169	0	0	0	307.7	0	0	0	0	0	0	237.325	63.6131	0	0	12.4645	0	106.072	0	0	0	0	0	0	0	0	0	0	0	0	0	0	0	21.4332	0.0609026	0	0	0	0.938922	0	0	0	0
ASV37	Bacteria	Proteobacteria	Alphaproteobacteria	Sphingomonadales	Sphingomonadaceae	Novosphingobium	31.0025	0	0	0	0	0	0	0	210.291	0	0	0	0	0	0	0	0	0	0	50.1619	0	0	0	0	0	0	0	0	0	0	0	531.932	0	0	0.0568424	0	0	0	0	0	0	0	0.409073
ASV38	Bacteria	Proteobacteria	Gammaproteobacteria	Xanthomonadales	Xanthomonadaceae	Pseudoxanthomonas	29.8952	0	0	31.4183	0	0	0	0	0	0	0	0	0	0	0	0	0	0	0	0	0	0	0	0	0	0	0	0	0	0	0	2.50911	20.6356	0	0.0548123	0	0	0.0299142	0	0	0	0	0
ASV39	Bacteria	Actinobacteria	Actinobacteria	Micrococcales	Microbacteriaceae	Curtobacterium	26.5735	28.898	0	11.5752	345.77	0	190.808	0	114.582	0	0	0	0	0	0	0	0	0	0	91.1544	535.106	0	9.66832	32.1678	86.6825	0	0	41.2657	0	4.61305	226.645	10.6637	30.9533	33.5476	0.0487221	0.0511078	0	0.011021	1.05509	0	0.309887	0	0.222892
ASV40	Bacteria	Proteobacteria	Gammaproteobacteria	Betaproteobacteriales	Burkholderiaceae		23.2518	0	0	0	260.899	0	39.7855	0	35.0485	10.7705	0	145.032	138.236	0	229.586	0	0	36.1609	0	86.8394	85.8642	393.185	44.4743	37.8445	251.379	50.485	255.725	48.8214	239.556	397.141	0	97.2282	45.693	196.626	0.0426318	0	0	0	0.796112	0	0.0646148	0	0.0681788
ASV41	Bacteria	Proteobacteria	Gammaproteobacteria	Xanthomonadales	Xanthomonadaceae	Xanthomonas	15.5012	0	0	62.8365	10.4779	0	0	0	0	0	39.4467	130.382	58.7198	89.9328	1329.66	0	228.47	65.0897	215.89	5310.69	2751.09	4418.44	670.981	768.243	829.551	2237.63	1314.38	664.32	762.97	2565.27	48.612	218.92	1547.67	1249.65	0.0284212	0	0	0.0598284	0.0319724	0	0	0	0
ASV42	Bacteria	Proteobacteria	Alphaproteobacteria	Rhizobiales	Beijerinckiaceae	Methylobacterium	14.394	14.8395	0	0	5.5882	0	0	0	0	0	0	0	0	0	0	0	0	0	0	5.93313	54.2662	7.60302	0	0	0	0	0	0	0	0	15.1518	65.237	0	0	0.0263911	0.0262445	0	0	0.0170519	0	0	0	0
ASV43	Bacteria	Acidobacteria	Subgroup 6				11.0723	0	0	0	0	0	0	0	0	0	0	0	0	0	0	0	0	0	0	0	0	0	0	0	0	0	0	0	0	0	0	0	0	0	0.0203009	0	0	0	0	0	0	0	0
ASV44	Bacteria	Actinobacteria	Actinobacteria	Micrococcales	Microbacteriaceae	Frondihabitans	11.0723	0	0	0	0	0	0	0	0	0	0	0	0	0	0	0	0	67.5004	0	7.55125	14.4252	26.0675	0	0	0	0	0	11.6241	11.4856	0	49.2433	35.1276	0	0	0.0203009	0	0	0	0	0	0	0	0
ASV45	Bacteria	Proteobacteria	Alphaproteobacteria	Acetobacterales	Acetobacteraceae	uncultured	9.96508	0	0	0	0	0	0	0	0	0	0	0	0	0	0	0	0	0	0	0	0	0	0	0	0	0	0	0	0	0	0	15.682	0	0	0.0182708	0	0	0	0	0	0	0	0
ASV46	Bacteria	Bacteroidetes	Bacteroidia	Sphingobacteriales	Sphingobacteriaceae	Mucilaginibacter	9.96508	0	0	0	0	0	0	0	0	0	0	0	0	0	0	0	0	0	0	0	0	0	0	0	0	0	0	0	0	0	0	15.682	0	0	0.0182708	0	0	0	0	0	0	0	0
ASV47	Bacteria	Proteobacteria	Gammaproteobacteria	Betaproteobacteriales	Burkholderiaceae		8.85785	0	0	0	0	19.091	5.68365	0	0	0	0	0	0	0	0	0	0	0	0	0	0	0	0	0	0	0	0	0	0	0	4.41927	0	0	0	0.0162407	0	0	0	0	0.0635364	0.00923069	0	0
ASV48	Bacteria	Proteobacteria	Alphaproteobacteria	Rickettsiales	Anaplasmataceae	Wolbachia	8.85785	0	0	0	0	0	0	0	0	0	0	0	0	0	0	0	0	0	0	0	0	0	0	0	0	0	0	0	0	0	0	0	0	0	0.0162407	0	0	0	0	0	0	0	0
ASV49	Bacteria	Proteobacteria	Alphaproteobacteria	Rhizobiales	Rhizobiaceae	Aureimonas	8.85785	0	0	0	0	0	0	0	0	0	0	0	0	0	0	0	0	0	0	0	0	0	0	0	0	0	0	0	0	0	0	0	0	0	0.0162407	0	0	0	0	0	0	0	0
ASV50	Bacteria	Proteobacteria	Alphaproteobacteria	Sphingomonadales	Sphingomonadaceae	Novosphingobium	6.64338	0	0	138.902	0	0	0	0	121.322	0	0	0	0	0	0	0	0	0	0	0	1587.46	89.0639	0	111.641	0	138.427	0	154.601	0	0	0	603.442	330.169	0	0.0121805	0	0	0.132252	0	0	0	0	0.236004
ASV51	Bacteria	Proteobacteria	Alphaproteobacteria	Rhizobiales	Beijerinckiaceae	Psychroglaciecola	6.64338	0	0	0	0	0	0	0	0	0	0	0	8.5633	0	0	0	0	0	0	0	0	0	0	0	0	0	13.003	0	0	5.03241	0	5.64551	0	0	0.0121805	0	0	0	0	0	0	0	0
ASV52	Bacteria	Proteobacteria	Gammaproteobacteria	Enterobacteriales	Enterobacteriaceae	Escherichia-Shigella	6.64338	0	0	0	0	0	0	0	0	0	37.9857	0	0	0	0	0	0	0	0	0	0	0	0	0	0	0	0	0	0	0	0	0	0	0	0.0121805	0	0	0	0	0	0	0	0
ASV53	Bacteria	Bacteroidetes	Bacteroidia	Cytophagales			6.64338	0	0	0	0	0	0	0	0	0	0	0	0	0	0	0	0	0	0	0	0	0	0	0	0	0	0	0	0	0	0	0	0	0	0.0121805	0	0	0	0	0	0	0	0
ASV54	Bacteria	Proteobacteria	Gammaproteobacteria	Betaproteobacteriales	Burkholderiaceae		5.53615	0	0	0	58.3269	0	0	0	0	0	0	0	0	0	0	0	0	0	0	0	2.06074	17.3783	0	0	0	0	0	19.1798	0	0	0	0	0	0	0.0101504	0	0	0	0.17798	0	0	0	0
ASV55	Bacteria						5.53615	0	0	0	0	0	0	0	0	0	0	0	0	0	0	0	0	0	0	0	0	0	0	0	0	0	0	0	0	0	0	0	0	0	0.0101504	0	0	0	0	0	0	0	0
ASV56	Bacteria	Proteobacteria	Gammaproteobacteria	Pasteurellales	Pasteurellaceae	Haemophilus	4.42892	0	0	0	0	0	0	0	0	0	0	0	0	0	0	0	0	0	0	0	0	0	0	0	0	0	0	0	0	0	0	0	0	2.79564	0.00812034	0	0	0	0	0	0	0	0
ASV57	Bacteria	Bacteroidetes	Bacteroidia	Bacteroidales	Prolixibacteraceae	WCHB1-32	4.42892	0	0	0	0	0	0	0	0	0	0	0	0	0	0	0	0	0	0	0	0	0	0	0	0	0	0	0	0	0	0	0	0	0	0.00812034	0	0	0	0	0	0	0	0
ASV58	Bacteria	Proteobacteria	Alphaproteobacteria	Rhodobacterales	Rhodobacteraceae	Paracoccus	4.42892	0	0	0	0	0	0	0	0	0	0	0	0	0	0	0	0	0	0	0	0	0	0	0	0	0	0	0	0	0	0	0	0	0	0.00812034	0	0	0	0	0	0	0	0
ASV59	Bacteria	Chloroflexi	Dehalococcoidia	S085	metagenome	metagenome	3.32169	0	0	0	0	0	0	0	0	0	0	0	0	0	0	0	0	0	0	0	0	0	0	0	0	0	0	0	0	0	0	0	0	0	0.00609026	0	0	0	0	0	0	0	0
ASV60	Bacteria	Proteobacteria	Alphaproteobacteria	Rhizobiales	Beijerinckiaceae	1174-901-12	2.21446	0	0	0	0	0	0	0	0	0	0	0	0	0	0	0	0	0	0	0	0	0	0	0	0	0	0	0	0	0	0	0	0	0	0.00406017	0	0	0	0	0	0	0	0
ASV61	Bacteria	Acidobacteria	Thermoanaerobaculia	Thermoanaerobaculales	Thermoanaerobaculaceae	Subgroup 10	2.21446	0	0	0	0	0	0	0	0	0	0	0	0	0	0	0	0	0	0	0	0	0	0	0	0	0	0	0	0	0	0	0	0	0	0.00406017	0	0	0	0	0	0	0	0
ASV62	Bacteria	Acidobacteria	Acidobacteriia	Acidobacteriales	Acidobacteriaceae (Subgroup 1)	Terriglobus	0	0	0	0	0	0	0	0	0	0	0	0	0	0	0	0	0	0	0	0	0	0	0	0	0	0	0	0	0	0	6.31324	30.7366	0	0	0	0	0	0	0	0	0	0	0
ASV63	Bacteria	Bacteroidetes	Bacteroidia	Flavobacteriales	Blattabacteriaceae	Candidatus Sulcia	0	0	0	0	0	13.3637	0	0	0	0	0	0	0	0	0	0	0	0	0	0	0	0	0	0	0	0	0	0	0	0	0	0	0	0	0	0	0	0	0	0.0444755	0	0	0
ASV64	Bacteria	Proteobacteria	Gammaproteobacteria	Betaproteobacteriales	Burkholderiaceae	Limnobacter	0	0	0	0	0	0	0	0	0	0	0	0	0	0	0	0	0	0	0	0	0	0	0	0	0	0	0	0	0	0	0	9.40918	0	0	0	0	0	0	0	0	0	0	0
ASV65	Bacteria	Proteobacteria	Alphaproteobacteria	Rhizobiales	Beijerinckiaceae	Methylobacterium	0	0	0	0	0	0	0	0	0	0	0	0	0	0	0	0	0	0	0	0	0	0	0	0	0	0	0	0	0	0	0	53.3187	0	0	0	0	0	0	0	0	0	0	0
ASV66	Bacteria	Proteobacteria	Gammaproteobacteria	Betaproteobacteriales	Burkholderiaceae		0	0	0	0	0	0	0	0	0	0	0	0	0	0	0	0	0	0	0	0	0	0	0	0	0	0	0	0	0	0	0	13.8001	0	0	0	0	0	0	0	0	0	0	0
ASV67	Bacteria	Proteobacteria	Gammaproteobacteria	Enterobacteriales	Enterobacteriaceae	Brenneria	0	0	0	0	0	0	0	0	0	0	926.267	0	0	0	0	0	0	60.2682	0	0	0	0	0	0	0	0	0	0	0	0	0	0	0	0	0	0	0	0	0	0	0	0	0
ASV68	Bacteria	Bacteroidetes	Bacteroidia	Cytophagales	Hymenobacteraceae	Hymenobacter	0	0	0	0	0	0	0	0	0	0	0	0	0	0	0	0	0	0	0	0	0	0	0	0	0	0	0	0	0	0	0	9.40918	0	0	0	0	0	0	0	0	0	0	0
ASV69	Bacteria	Proteobacteria	Gammaproteobacteria	Betaproteobacteriales	Burkholderiaceae		0	0	0	0	0	0	0	0	0	0	0	0	0	0	0	0	0	0	11.3085	0	0	0	0	0	0	27.6853	0	0	49.2239	0	0	0	0	0	0	0	0	0	0	0	0	0	0
ASV70	Bacteria	Actinobacteria	Thermoleophilia	Solirubrobacterales	Solirubrobacteraceae		0	0	0	0	0	0	0	0	0	0	0	0	0	0	0	0	0	0	0	0	0	0	0	0	0	0	0	0	0	0	0	11.9183	0	0	0	0	0	0	0	0	0	0	0
ASV71	Bacteria	Acidobacteria	Acidobacteriia	Acidobacteriales	Acidobacteriaceae (Subgroup 1)		0	0	0	0	0	0	0	0	0	0	0	0	0	0	0	0	0	0	0	0	0	0	0	0	0	0	0	0	0	0	0	58.3369	0	0	0	0	0	0	0	0	0	0	0
ASV72	Bacteria	Proteobacteria	Gammaproteobacteria	Xanthomonadales	Xanthomonadaceae		0	0	0	0	0	561.277	0	0	0	0	0	0	0	0	0	0	0	0	0	0	0	0	0	0	0	0	0	0	0	0	0	0	0	0	0	0	0	0	0	1.86797	0	0	0
ASV73	Bacteria	Proteobacteria	Gammaproteobacteria	Enterobacteriales	Enterobacteriaceae	Lonsdalea	0	0	0	0	0	80.1824	0	151.995	0	4624.13	0	0	0	0	0	0	0	0	0	0	0	0	0	0	0	0	0	0	0	0	0	0	0	0	0	0	0	0	0	0.266853	0	0.180129	0
ASV74	Bacteria	Firmicutes	Bacilli	Lactobacillales	Streptococcaceae	Streptococcus	0	0	19.9521	0	0	0	0	0	0	0	0	0	0	0	0	0	0	0	0	0	0	0	0	0	0	0	0	0	9.84478	0	0	0	0	0	0	0	0.0464201	0	0	0	0	0	0
ASV75	Bacteria	Bacteroidetes	Bacteroidia	Sphingobacteriales	Sphingobacteriaceae	Mucilaginibacter	0	0	0	0	0	0	0	0	0	0	0	0	0	0	0	0	0	0	0	0	53.5792	0	0	0	0	0	0	110.429	0	0	10.1012	15.682	0	0	0	0	0	0	0	0	0	0	0
ASV76	Bacteria	Proteobacteria	Alphaproteobacteria	Acetobacterales	Acetobacteraceae	Roseomonas	0	0	0	0	0	0	0	0	0	0	0	0	0	0	0	0	0	0	0	0	0	0	0	0	0	0	0	0	0	0	0	0	20.6356	0	0	0	0	0	0	0	0	0	0
ASV77	Bacteria	Bacteroidetes	Bacteroidia	Sphingobacteriales	Sphingobacteriaceae	Pedobacter	0	0	0	0	0	0	0	0	0	0	78.8934	0	0	0	0	0	0	0	0	0	8.24296	8.68916	0	0	0	0	0	100.549	0	0	0	0	0	129.531	0	0	0	0	0	0	0	0	0
ASV78	Bacteria	Proteobacteria	Alphaproteobacteria	Rhizobiales	Rhizobiaceae		0	0	0	0	0	0	0	0	0	0	0	0	0	0	0	0	0	0	0	0	0	0	0	0	0	0	0	0	0	12.581	0	0	0	0	0	0	0	0	0	0	0	0	0
ASV79	Bacteria	Proteobacteria	Alphaproteobacteria	Sphingomonadales	Sphingomonadaceae	Sphingomonas	0	0	0	0	0	0	0	0	0	0	0	0	0	0	0	0	0	0	0	0	0	0	0	0	0	0	0	0	0	0	0	11.9183	0	0	0	0	0	0	0	0	0	0	0
ASV80	Bacteria	Proteobacteria	Gammaproteobacteria	Betaproteobacteriales	Burkholderiaceae	Burkholderia-Caballeronia-Paraburkholderia	0	0	0	0	0	0	0	0	0	0	0	0	19.5733	0	0	0	0	0	0	0	0	0	0	0	0	0	0	0	0	0	0	0	0	0	0	0	0	0	0	0	0	0	0
ASV81	Bacteria	Proteobacteria	Alphaproteobacteria	Rickettsiales	Rickettsiaceae	Rickettsia	0	0	0	0	0	0	0	0	0	0	0	0	0	0	0	0	0	0	0	0	0	0	0	0	0	0	0	0	0	0	0	5.64551	0	0	0	0	0	0	0	0	0	0	0
ASV82	Bacteria	Proteobacteria	Gammaproteobacteria	Betaproteobacteriales	Burkholderiaceae	Duganella	0	0	0	0	0	0	0	0	0	0	0	0	33.0299	0	0	0	0	0	0	0	0	0	0	0	0	0	0	0	0	0	0	0	0	0	0	0	0	0	0	0	0	0	0
ASV83	Bacteria	Proteobacteria	Gammaproteobacteria	Betaproteobacteriales	Burkholderiaceae		0	0	0	46.3006	0	0	0	0	0	0	0	0	0	284.439	0	0	0	0	0	0	0	0	0	0	0	311.053	0	0	0	0	0	0	72.2245	0	0	0	0	0.0440841	0	0	0	0	0
ASV84	Bacteria	Bacteroidetes	Bacteroidia	Cytophagales	Hymenobacteraceae	Hymenobacter	0	0	0	0	0	0	0	0	0	0	0	0	0	0	0	0	0	0	0	0	0	0	0	0	0	0	0	1.74362	0	0	0	0	0	0	0	0	0	0	0	0	0	0	0
ASV85	Bacteria	Proteobacteria	Gammaproteobacteria	Pseudomonadales	Pseudomonadaceae	Pseudomonas	0	0	0	51.2614	3130.09	0	0	0	0	0	0	0	0	0	0	1250.98	0	101.251	0	0	0	0	0	0	0	0	0	0	0	0	0	0	0	0	0	0	0	0.0488074	9.55121	0	0	0	0
ASV86	Bacteria	Proteobacteria	Alphaproteobacteria	Sphingomonadales	Sphingomonadaceae	Novosphingobium	0	0	0	0	0	0	0	0	0	0	0	0	0	0	0	0	0	0	0	0	0	0	0	0	0	0	0	0	0	261.266	0	0	0	0	0	0	0	0	0	0	0	0	0
ASV87	Bacteria	Bacteroidetes	Bacteroidia	Sphingobacteriales	Sphingobacteriaceae	Pedobacter	0	0	0	38.0326	0	0	0	0	97.0575	0	0	0	0	0	0	2342.19	0	0	0	0	0	0	0	0	0	617.22	0	0	0	0	0	289.175	925.652	1775.23	0	0	0	0.0362119	0	0	0	0	0.188803
ASV88	Bacteria	Planctomycetes	Phycisphaerae	Tepidisphaerales	WD2101 soil group	uncultured bacterium	0	0	0	0	0	0	0	0	0	0	0	0	0	0	0	0	0	0	0	0	0	0	0	0	0	0	0	0	0	0	0	5.64551	0	0	0	0	0	0	0	0	0	0	0
ASV89	Bacteria	Bacteroidetes	Rhodothermia	Rhodothermales	Rhodothermaceae	metagenome	0	0	0	0	0	0	0	0	0	0	0	0	0	0	0	0	0	0	0	0	0	0	9.66832	0	0	0	0	0	0	0	0	0	0	0	0	0	0	0	0	0	0	0	0
ASV90	Bacteria	Bacteroidetes	Bacteroidia	Sphingobacteriales	Sphingobacteriaceae	Pedobacter	0	0	0	0	0	0	0	0	0	0	0	0	0	0	0	0	0	0	0	1176.38	0	0	0	0	149.961	0	0	0	0	0	0	0	263.84	0	0	0	0	0	0	0	0	0	0
ASV91	Bacteria	Bacteroidetes	Bacteroidia	Sphingobacteriales	Sphingobacteriaceae	Mucilaginibacter	0	0	0	0	0	0	0	0	0	0	0	0	0	0	0	0	0	0	0	0	0	0	0	0	0	0	0	0	0	0	0	13.1728	0	0	0	0	0	0	0	0	0	0	0
ASV92	Bacteria	Actinobacteria	Thermoleophilia	Solirubrobacterales	Solirubrobacteraceae		0	0	0	0	0	0	0	0	0	0	0	0	0	0	0	0	0	0	0	0	0	0	0	0	0	0	0	0	0	0	0	13.1728	0	0	0	0	0	0	0	0	0	0	0
ASV93	Bacteria	Proteobacteria	Alphaproteobacteria	Sphingomonadales	Sphingomonadaceae	Sphingomonas	0	0	0	0	0	0	0	0	0	0	0	0	0	0	0	0	0	0	0	0	0	0	0	0	0	0	0	0	0	0	8.20721	23.8366	0	0	0	0	0	0	0	0	0	0	0
ASV94	Bacteria	Bacteroidetes	Bacteroidia	Chitinophagales	Chitinophagaceae	Taibaiella	0	0	0	0	0	0	0	0	0	0	0	0	0	0	0	0	0	0	0	0	0	0	0	0	0	0	0	0	0	0	0	56.4551	0	0	0	0	0	0	0	0	0	0	0
ASV95	Bacteria	Proteobacteria	Alphaproteobacteria	Rhizobiales	Rhizobiaceae		0	0	0	0	0	0	0	0	0	0	0	0	0	0	0	0	0	0	0	0	0	0	0	0	0	0	0	0	0	0	0	0	0	50.3214	0	0	0	0	0	0	0	0	0
ASV96	Bacteria	Proteobacteria	Gammaproteobacteria	Pseudomonadales	Pseudomonadaceae	Pseudomonas	0	0	0	0	0	0	0	0	0	0	0	0	0	0	14.2537	0	0	0	0	0	0	0	0	0	0	0	14.0866	0	0	0	0	0	0	0	0	0	0	0	0	0	0	0	0
ASV97	Bacteria	Proteobacteria	Gammaproteobacteria	Pseudomonadales	Moraxellaceae	Acinetobacter	0	0	0	0	0	0	0	0	0	0	0	0	0	0	0	0	0	0	0	0	0	0	0	0	2.60047	0	0	0	0	0	0	0	0	0	0	0	0	0	0	0	0	0	0
ASV98	Bacteria	Bacteroidetes	Bacteroidia	Sphingobacteriales	Sphingobacteriaceae	Pedobacter	0	0	0	0	0	0	0	0	10.7842	0	0	0	0	0	0	0	0	0	7.19633	0	0	0	0	0	0	0	0	0	0	0	0	0	0	0	0	0	0	0	0	0	0	0	0.0209781
ASV99	Bacteria	Firmicutes	Bacilli	Bacillales	Bacillaceae	Virgibacillus	0	0	0	0	0	0	0	0	0	0	0	0	0	0	0	0	0	0	0	0	0	0	15.4693	0	0	0	0	0	0	0	0	0	0	0	0	0	0	0	0	0	0	0	0
ASV100	Bacteria	Proteobacteria	Gammaproteobacteria	Betaproteobacteriales	Burkholderiaceae		0	400.667	0	0	0	0	0	0	0	0	0	0	0	0	0	0	0	0	0	0	0	24.9813	0	0	0	0	0	0	0	0	18.3084	0	0	0	0	0.708603	0	0	0	0	0	0	0
ASV101	Bacteria	Actinobacteria	Actinobacteria	Propionibacteriales	Nocardioidaceae	Nocardioides	0	0	0	0	0	0	0	0	0	0	0	0	0	0	0	0	6.01236	0	0	0	0	0	0	0	0	0	0	0	0	0	0	0	0	0	0	0	0	0	0	0	0	0	0
ASV102	Bacteria	Proteobacteria	Gammaproteobacteria	Aeromonadales	Aeromonadaceae	Aeromonas	0	0	0	0	0	26.7275	0	0	0	0	0	0	6.11664	0	0	0	4.80989	0	0	0	0	0	13.5356	0	0	0	0	0	0	0	0	0	0	0	0	0	0	0	0	0.088951	0	0	0
ASV103	Bacteria	Proteobacteria	Alphaproteobacteria	Acetobacterales	Acetobacteraceae	Roseomonas	0	0	0	0	0	0	0	0	0	0	0	0	0	0	0	0	0	7.23219	0	0	0	0	0	0	0	0	0	0	0	0	0	0	0	0	0	0	0	0	0	0	0	0	0
ASV104	Bacteria	Proteobacteria	Alphaproteobacteria	Sphingomonadales	Sphingomonadaceae	Sphingomonas	0	0	8.55089	0	0	0	0	0	0	0	0	0	0	0	0	0	0	0	0	0	0	0	0	0	0	0	0	0	0	0	0	0	0	0	0	0	0.0198943	0	0	0	0	0	0
ASV105	Bacteria	Actinobacteria	Actinobacteria	Micromonosporales	Micromonosporaceae		0	0	0	0	0	0	0	0	0	0	0	0	0	0	0	0	0	0	0	0	0	0	0	0	0	0	0	0	0	0	0	58.3369	0	0	0	0	0	0	0	0	0	0	0
ASV106	Bacteria	Proteobacteria	Gammaproteobacteria	Enterobacteriales	Enterobacteriaceae		0	0	0	0	1320.56	0	0	0	0	0	0	0	0	0	0	0	0	0	0	0	0	0	0	0	0	0	0	0	0	0	0	0	0	0	0	0	0	0	4.02959	0	0	0	0
ASV107	Bacteria	Armatimonadetes	Fimbriimonadia	Fimbriimonadales	Fimbriimonadaceae	metagenome	0	0	0	0	0	0	0	0	0	0	0	0	0	0	0	0	0	0	0	0	0	0	0	0	0	0	0	0	0	0	0	7.52734	0	0	0	0	0	0	0	0	0	0	0
ASV108	Bacteria	Proteobacteria	Alphaproteobacteria	Acetobacterales	Acetobacteraceae		0	0	0	0	0	0	0	0	0	0	0	0	0	0	0	0	0	0	0	0	0	0	0	0	0	0	0	0	0	0	4.41927	0	0	0	0	0	0	0	0	0	0	0	0
ASV109	Bacteria	Proteobacteria	Deltaproteobacteria	Myxococcales	P3OB-42	uncultured bacterium	0	0	0	0	0	0	0	0	0	0	0	0	0	0	0	0	0	0	0	0	0	0	0	0	0	0	0	0	0	0	4.41927	0	0	0	0	0	0	0	0	0	0	0	0
ASV110	Bacteria	Proteobacteria	Alphaproteobacteria	Rhizobiales	Xanthobacteraceae	Bradyrhizobium	0	0	0	0	0	0	0	0	0	0	0	0	0	0	0	0	0	0	0	3.77563	0	0	0	0	0	0	0	0	0	0	0	0	0	0	0	0	0	0	0	0	0	0	0
ASV111	Bacteria	Actinobacteria	Actinobacteria	Frankiales	Geodermatophilaceae	Geodermatophilus	0	0	0	0	0	0	0	0	0	0	0	0	0	0	0	0	0	0	0	0	0	0	0	0	0	0	0	0	0	0	0	8.7819	0	0	0	0	0	0	0	0	0	0	0
ASV112	Bacteria	Proteobacteria	Gammaproteobacteria	Betaproteobacteriales	Burkholderiaceae		0	0	0	0	0	0	0	0	0	0	0	0	0	0	0	0	0	0	0	0	0	0	0	0	0	0	0	0	0	0	0	14.4274	0	0	0	0	0	0	0	0	0	0	0
ASV113	Bacteria	Proteobacteria	Alphaproteobacteria	Azospirillales	Azospirillaceae	Azospirillum	0	0	0	0	0	0	0	0	0	0	0	0	0	0	0	0	0	0	0	0	0	0	0	0	481.955	0	0	0	0	0	0	0	0	0	0	0	0	0	0	0	0	0	0
ASV114	Bacteria	Proteobacteria	Gammaproteobacteria	WD260	uncultured bacterium	uncultured bacterium	0	0	0	13.2287	0	0	0	0	0	4.30819	0	0	0	0	0	0	0	0	0	0	0	0	0	0	0	14.6569	0	0	0	0	0	3.76367	0	0	0	0	0	0.0125954	0	0	0	0	0
ASV115	Bacteria	Proteobacteria	Deltaproteobacteria	Oligoflexales	0319-6G20	uncultured Roseobacter sp.	0	0	0	0	0	0	0	0	0	0	0	0	0	0	0	0	0	0	0	0	4.12148	0	0	0	0	0	0	0	0	0	0	0	0	0	0	0	0	0	0	0	0	0	0
ASV116	Bacteria	Proteobacteria	Alphaproteobacteria	Rickettsiales	Anaplasmataceae	Wolbachia	0	0	0	0	0	0	0	0	0	0	0	0	0	0	0	0	0	26.518	0	0	0	0	0	0	0	0	0	0	0	0	0	0	0	0	0	0	0	0	0	0	0	0	0
ASV117	Bacteria	Bacteroidetes	Bacteroidia	Chitinophagales	Chitinophagaceae		0	0	0	0	0	0	0	0	0	0	0	0	0	0	0	0	0	0	0	0	0	0	0	0	0	0	0	0	0	0	0	13.1728	0	0	0	0	0	0	0	0	0	0	0
ASV118	Bacteria						0	0	0	0	0	0	0	0	0	0	0	0	0	0	0	0	0	0	0	0	0	0	0	0	0	0	0	0	0	0	0	3.13639	0	0	0	0	0	0	0	0	0	0	0
ASV119	Bacteria	Proteobacteria	Alphaproteobacteria	Acetobacterales	Acetobacteraceae	Roseomonas	0	0	0	0	0	0	0	0	0	0	0	0	0	0	0	0	0	0	0	0	2.74765	41.2735	0	0	0	0	0	0	0	0	0	0	0	0	0	0	0	0	0	0	0	0	0
ASV120	Bacteria	Proteobacteria	Gammaproteobacteria	Pseudomonadales	Pseudomonadaceae	Pseudomonas	0	571.711	0	0	0	0	0	0	75.4891	0	0	0	0	0	0	0	0	0	0	0	0	0	0	0	0	0	0	0	0	0	0	0	0	0	0	1.01111	0	0	0	0	0	0	0.146847
ASV121	Bacteria	Acidobacteria	Acidobacteriia	Acidobacteriales	uncultured	uncultured forest soil bacterium	0	0	0	0	0	0	0	0	0	0	0	0	0	0	0	0	0	0	0	0	0	0	21.2703	0	0	0	0	0	0	0	0	0	0	0	0	0	0	0	0	0	0	0	0
ASV122	Bacteria	Actinobacteria	Actinobacteria	Micrococcales	Bogoriellaceae	Georgenia	0	0	0	0	0	0	0	0	0	0	0	0	0	0	0	0	0	0	0	0	2.74765	0	0	0	0	0	0	0	0	0	0	0	0	0	0	0	0	0	0	0	0	0	0
ASV123	Bacteria	Proteobacteria	Alphaproteobacteria	Sphingomonadales	Sphingomonadaceae	Sphingomonas	0	0	0	0	0	0	0	0	0	0	0	0	0	0	0	0	0	0	0	0	0	0	0	0	0	0	0	0	8.20398	0	0	0	0	0	0	0	0	0	0	0	0	0	0
ASV124	Bacteria	Proteobacteria	Alphaproteobacteria	Caulobacterales	Caulobacteraceae	uncultured	0	0	0	0	0	0	0	0	0	0	0	0	0	0	0	0	0	0	0	0	0	0	0	0	0	0	0	0	0	0	0	3.13639	0	0	0	0	0	0	0	0	0	0	0
ASV125	Bacteria	Proteobacteria	Gammaproteobacteria	Betaproteobacteriales	Burkholderiaceae	Burkholderia-Caballeronia-Paraburkholderia	0	0	0	0	0	0	0	0	0	60.3147	0	0	0	0	0	44.1923	0	0	45.234	12.945	21.2943	814.609	0	0	0	838.703	0	0	1232.24	0	0	112.283	0	0	0	0	0	0	0	0	0	0	0
ASV126	Bacteria	Bacteroidetes	Bacteroidia	Cytophagales	Hymenobacteraceae	Hymenobacter	0	0	0	0	0	0	0	0	0	0	0	0	0	0	0	0	0	0	0	0	0	0	0	0	0	0	0	0	0	0	0	19.4456	0	0	0	0	0	0	0	0	0	0	0
ASV127	Bacteria	Proteobacteria	Alphaproteobacteria	Acetobacterales	Acetobacteraceae	uncultured	0	0	0	0	0	0	0	0	0	0	0	0	0	0	0	0	0	0	0	0	0	0	0	0	0	0	0	0	0	0	0	8.15462	0	0	0	0	0	0	0	0	0	0	0
ASV128	Bacteria	Bacteroidetes	Bacteroidia	Cytophagales	Spirosomaceae	Spirosoma	0	0	0	0	0	0	0	0	0	0	0	0	0	0	0	0	0	0	0	0	0	0	0	0	0	0	0	0	0	0	0	10.0365	0	0	0	0	0	0	0	0	0	0	0
ASV129	Bacteria	Actinobacteria	Actinobacteria	Micrococcales	Sanguibacteraceae	Sanguibacter	0	0	0	0	0	0	0	0	0	0	0	0	0	0	0	0	0	9.64291	0	0	0	0	0	0	0	0	0	14.5302	0	0	0	0	0	0	0	0	0	0	0	0	0	0	0
ASV130	Bacteria	Proteobacteria	Gammaproteobacteria	Betaproteobacteriales	Burkholderiaceae	Achromobacter	0	0	0	0	0	9.54552	0	0	0	0	0	0	0	0	0	0	0	130.179	0	0	0	0	0	0	0	0	0	0	0	0	0	0	0	0	0	0	0	0	0	0.0317682	0	0	0
ASV131	Bacteria	Bacteroidetes	Bacteroidia	Cytophagales	Hymenobacteraceae	Hymenobacter	0	0	0	0	0	0	0	0	0	0	0	0	0	0	0	0	0	0	0	0	0	0	0	0	0	0	0	0	0	0	0	8.15462	0	0	0	0	0	0	0	0	0	0	0
ASV132	Bacteria	Firmicutes	Bacilli	Bacillales	Paenibacillaceae	Paenibacillus	0	0	0	0	0	0	0	0	0	0	0	0	0	0	0	1367.7	0	0	0	0	0	0	0	0	0	0	0	0	738.358	0	0	0	658.864	0	0	0	0	0	0	0	0	0	0
ASV133	Bacteria	Proteobacteria	Alphaproteobacteria	Caulobacterales	Caulobacteraceae	Phenylobacterium	0	0	0	0	0	0	0	0	0	0	0	0	0	0	0	0	0	0	0	0	0	0	0	0	0	0	0	0	0	0	0	0	0	7.45503	0	0	0	0	0	0	0	0	0
ASV134	Bacteria	Bacteroidetes	Bacteroidia	Sphingobacteriales	Sphingobacteriaceae	Mucilaginibacter	0	0	0	0	0	0	0	0	206.247	0	0	0	0	0	0	0	0	0	0	0	0	0	0	0	0	0	0	18.5986	0	0	0	606.578	0	0	0	0	0	0	0	0	0	0	0.401206
ASV135	Bacteria	Acidobacteria	Blastocatellia (Subgroup 4)	Blastocatellales	Blastocatellaceae	Blastocatella	0	0	0	0	0	0	0	0	0	0	0	0	0	0	0	0	0	0	0	0	0	0	0	0	0	0	0	0	0	0	0	4.39095	0	0	0	0	0	0	0	0	0	0	0
ASV136	Bacteria	Proteobacteria	Deltaproteobacteria	Myxococcales	Polyangiaceae	Pajaroellobacter	0	0	0	0	0	0	0	0	0	0	0	0	0	0	0	0	0	0	0	0	0	0	0	0	0	0	0	0	0	0	0	3.13639	0	0	0	0	0	0	0	0	0	0	0
ASV137	Bacteria	Proteobacteria	Deltaproteobacteria	Myxococcales	Haliangiaceae	Haliangium	0	0	0	0	0	0	0	0	0	0	0	0	0	0	0	0	0	0	0	0	0	0	0	0	0	0	0	0	0	0	0	3.76367	0	0	0	0	0	0	0	0	0	0	0
ASV138	Bacteria	Proteobacteria	Alphaproteobacteria	Acetobacterales	Acetobacteraceae	Acidiphilium	0	0	0	0	0	0	0	0	0	0	0	0	0	0	0	0	0	0	0	0	0	0	0	0	0	0	0	0	0	0	0	6.27278	0	0	0	0	0	0	0	0	0	0	0
ASV139	Bacteria	Proteobacteria	Alphaproteobacteria	Caulobacterales	Caulobacteraceae		0	0	0	0	0	0	0	0	0	0	0	0	0	0	0	0	0	0	0	0	0	0	0	0	0	0	0	0	0	0	0	6.90006	0	0	0	0	0	0	0	0	0	0	0
ASV140	Bacteria	Proteobacteria	Alphaproteobacteria	Sphingomonadales	Sphingomonadaceae	Sphingomonas	0	0	0	0	0	0	0	0	0	0	0	0	0	0	0	0	0	0	0	0	0	11.9476	0	0	0	0	0	0	0	0	0	0	0	9.31879	0	0	0	0	0	0	0	0	0
ASV141	Bacteria						0	0	0	0	0	0	0	0	0	0	0	0	0	44.9664	0	0	0	0	0	0	0	0	288.116	11.3534	0	17.914	0	0	37.7383	0	0	0	0	0	0	0	0	0	0	0	0	0	0
ASV142	Bacteria	Proteobacteria	Gammaproteobacteria	Xanthomonadales	Xanthomonadaceae		0	0	0	0	0	0	0	0	0	0	0	0	0	0	0	0	0	0	0	0	0	0	0	0	0	0	0	0	0	88.906	0	0	151.819	0	0	0	0	0	0	0	0	0	0
ASV143	Bacteria	Proteobacteria	Alphaproteobacteria	Rickettsiales	Anaplasmataceae	Wolbachia	0	0	0	0	0	0	0	0	0	0	0	16.1146	0	0	0	0	0	0	0	0	0	0	0	0	0	0	0	0	0	0	0	0	0	0	0	0	0	0	0	0	0	0	0
ASV144	Bacteria	Proteobacteria	Deltaproteobacteria	SAR324 clade(Marine group B)			0	0	0	0	0	0	0	0	0	0	0	0	0	0	0	0	0	0	0	0	0	0	0	0	0	0	0	0	0	0	0	2.50911	0	0	0	0	0	0	0	0	0	0	0
ASV145	Bacteria	Proteobacteria	Gammaproteobacteria	Enterobacteriales	Enterobacteriaceae		0	22.6498	0	0	0	0	0	0	0	0	0	0	0	0	0	0	0	0	0	0	0	0	0	0	0	0	0	0	0	0	0	0	0	0	0	0.0400575	0	0	0	0	0	0	0
ASV146	Bacteria	Proteobacteria	Alphaproteobacteria	Sphingomonadales	Sphingomonadaceae	Sphingobium	0	0	12.3513	160.399	0	0	0	5.93732	0	0	1506.28	805.732	945.633	1086.51	0	7.93196	2334	1118.58	2334.69	0	0	27.1536	290.05	200.576	1260.36	0	0	781.142	72.195	114.068	2008.87	0	1960.38	0	0	0	0.0287363	0.15272	0	0	0	0.00703631	0
ASV147	Bacteria	Proteobacteria	Alphaproteobacteria	Sphingomonadales	Sphingomonadaceae	Sphingobium	0	0	0	0	0	0	0	0	0	0	0	0	0	0	0	0	0	0	0	0	0	276.967	0	0	0	0	0	0	0	0	0	0	0	0	0	0	0	0	0	0	0	0	0
ASV148	Bacteria	Bacteroidetes	Bacteroidia	Flavobacteriales	Flavobacteriaceae	Flavobacterium	0	0	0	0	59.7239	0	0	0	0	0	0	0	401.252	0	0	0	0	0	0	0	0	0	0	0	0	0	0	0	0	0	0	0	0	0	0	0	0	0	0.182243	0	0	0	0
ASV149	Bacteria	Proteobacteria	Alphaproteobacteria	Rhizobiales	Rhizobiaceae	Allorhizobium-Neorhizobium-Pararhizobium-Rhizobium	0	0	0	0	0	0	0	0	26.9604	0	0	0	0	0	0	0	0	0	0	0	0	0	0	0	0	0	0	0	0	0	0	292.312	0	0	0	0	0	0	0	0	0	0	0.0524453
ASV150	Bacteria	Proteobacteria	Alphaproteobacteria	Rhizobiales	Beijerinckiaceae	1174-901-12	0	0	0	0	0	0	0	0	0	0	0	0	0	0	0	0	0	0	0	0	0	0	0	0	0	0	0	0	0	0	0	13.8001	0	0	0	0	0	0	0	0	0	0	0
ASV151	Bacteria	Acidobacteria	Acidobacteriia	Acidobacteriales	uncultured	uncultured forest soil bacterium	0	0	0	0	0	0	0	0	0	0	0	0	0	0	0	0	0	0	0	0	0	0	0	13.2456	0	0	0	0	0	0	0	0	0	0	0	0	0	0	0	0	0	0	0
ASV152	Bacteria	Bacteroidetes	Bacteroidia	Sphingobacteriales	Sphingobacteriaceae	Pedobacter	0	0	0	0	0	0	0	0	0	0	0	0	0	0	0	0	0	120.536	0	0	0	0	0	0	0	0	0	0	0	0	0	0	0	0	0	0	0	0	0	0	0	0	0
ASV153	Bacteria	Proteobacteria	Alphaproteobacteria	Acetobacterales	Acetobacteraceae	Acidiphilium	0	0	3.8004	0	0	0	0	0	0	0	0	0	4.89331	0	0	0	8.4173	0	0	0	0	0	0	0	0	0	0	0	0	0	17.6771	0	0	2.79564	0	0	0.00884193	0	0	0	0	0	0
ASV154	Bacteria	Firmicutes	Bacilli	Bacillales	Paenibacillaceae	Paenibacillus	0	0	0	0	0	0	0	0	0	0	0	0	0	0	0	0	0	0	0	0	0	0	0	0	0	0	0	0	0	0	0	4.39095	0	0	0	0	0	0	0	0	0	0	0
ASV155	Bacteria	Bacteroidetes	Bacteroidia	Sphingobacteriales	Sphingobacteriaceae	Mucilaginibacter	0	0	0	0	0	0	0	0	0	0	0	0	0	0	0	0	0	0	0	0	0	0	0	0	0	0	0	0	0	0	0	6.27278	0	0	0	0	0	0	0	0	0	0	0
ASV156	Bacteria	Proteobacteria	Gammaproteobacteria	Enterobacteriales	Enterobacteriaceae	Pantoea	0	0	0	0	0	0	0	0	0	0	0	0	0	0	0	0	0	0	0	0	0	0	0	0	0	34.1995	0	0	144.39	0	0	0	0	0	0	0	0	0	0	0	0	0	0
ASV157	Bacteria	Proteobacteria	Alphaproteobacteria	Rhizobiales	Devosiaceae	Devosia	0	0	0	0	0	22.9092	0	0	0	0	0	0	0	0	0	0	0	0	0	0	0	0	0	0	0	0	0	0	0	0	0	0	0	0	0	0	0	0	0	0.0762437	0	0	0
ASV158	Bacteria	Bacteroidetes	Bacteroidia	Chitinophagales	Chitinophagaceae	Ferruginibacter	0	0	0	0	0	0	0	0	0	0	0	0	0	0	0	0	0	0	0	0	0	0	0	0	0	0	0	0	0	0	0	3.76367	0	0	0	0	0	0	0	0	0	0	0
ASV159	Bacteria	Proteobacteria	Gammaproteobacteria				0	0	0	0	0	0	0	0	0	0	0	0	0	0	0	0	0	0	0	0	0	36.9289	0	0	0	0	0	0	0	0	0	0	0	0	0	0	0	0	0	0	0	0	0
ASV160	Bacteria	Bacteroidetes	Bacteroidia	Flavobacteriales	Weeksellaceae	Chryseobacterium	0	0	0	0	0	0	0	0	0	0	0	0	0	0	82.9767	0	0	0	0	0	0	0	0	0	0	0	114.318	0	0	0	0	0	0	0	0	0	0	0	0	0	0	0	0
ASV161	Bacteria	Proteobacteria	Alphaproteobacteria	Sphingomonadales	Sphingomonadaceae	Novosphingobium	0	0	0	0	0	0	0	0	56.6169	0	0	0	0	0	0	0	0	0	0	0	0	0	0	0	0	0	0	0	0	0	0	87.1917	0	0	0	0	0	0	0	0	0	0	0.110135
ASV162	Bacteria	Bacteroidetes	Bacteroidia	Sphingobacteriales	Sphingobacteriaceae	Mucilaginibacter	0	0	0	0	0	0	0	0	0	0	0	0	0	0	0	0	0	0	0	0	0	0	0	0	0	0	0	0	0	0	0	0	0	13.9782	0	0	0	0	0	0	0	0	0
ASV163	Bacteria	Acidobacteria	Thermoanaerobaculia	Thermoanaerobaculales	Thermoanaerobaculaceae	Subgroup 10	0	0	0	0	0	0	0	0	0	0	0	0	0	3.13719	0	0	0	0	0	0	0	0	0	0	0	0	0	0	0	0	0	0	0	0	0	0	0	0	0	0	0	0	0
ASV164	Bacteria	Proteobacteria	Gammaproteobacteria	Pseudomonadales	Pseudomonadaceae	Pseudomonas	0	0	0	305.915	0	34.3639	0	0	0	0	0	0	0	0	0	0	0	2413.14	0	31.2838	19.2336	0	0	0	0	0	0	0	0	0	0	0	0	0	0	0	0	0.29127	0	0.114366	0	0	0
ASV165	Bacteria	Proteobacteria	Deltaproteobacteria	Bdellovibrionales	Bdellovibrionaceae	Bdellovibrio	0	0	0	0	0	0	0	0	0	0	0	0	0	0	0	0	0	0	0	0	0	0	0	0	0	0	0	0	0	0	0	0	0	8.38691	0	0	0	0	0	0	0	0	0
ASV166	Bacteria	Proteobacteria	Alphaproteobacteria	Sphingomonadales	Sphingomonadaceae	Novosphingobium	0	0	0	178.588	0	0	0	0	0	2.87213	0	0	0	298.033	0	0	0	9.64291	0	0	0	0	0	13.2456	0	2791.33	0	0	0	0	0	0	53.0629	0	0	0	0	0.170039	0	0	0	0	0
ASV167	Bacteria	Proteobacteria	Gammaproteobacteria	Enterobacteriales	Enterobacteriaceae		0	0	0	0	0	0	0	0	0	2450.64	0	0	0	0	0	0	0	0	0	0	0	0	0	823.118	0	0	0	0	0	0	0	0	0	0	0	0	0	0	0	0	0	0	0
ASV168	Bacteria	Bacteroidetes	Bacteroidia	Cytophagales	Spirosomaceae	Spirosoma	0	0	0	3.30719	0	0	0	0	0	0	0	0	0	0	0	0	0	0	0	0	0	0	0	0	0	0	0	0	0	0	0	0	0	0	0	0	0	0.00314886	0	0	0	0	0
ASV169	Bacteria	Proteobacteria	Gammaproteobacteria	Pseudomonadales	Moraxellaceae	Acinetobacter	0	0	0	0	0	0	7.30754	0	0	0	0	0	0	0	0	0	0	0	0	0	0	0	0	0	0	0	0	0	0	0	0	0	0	0	0	0	0	0	0	0	0.011868	0	0
ASV170	Bacteria	Proteobacteria	Alphaproteobacteria	Rhizobiales	Beijerinckiaceae	uncultured	0	0	0	0	0	0	0	0	0	0	0	0	0	0	0	0	0	0	0	0	0	0	0	0	0	0	0	0	0	0	0	4.39095	0	0	0	0	0	0	0	0	0	0	0
ASV171	Bacteria	Bacteroidetes	Bacteroidia	Chitinophagales	Chitinophagaceae	uncultured	0	0	0	0	0	0	0	0	0	0	0	0	0	0	2.03624	0	0	0	0	0	0	0	0	0	0	0	0	0	0	0	0	0	0	0	0	0	0	0	0	0	0	0	0
ASV172	Bacteria	Proteobacteria	Gammaproteobacteria	Pseudomonadales	Moraxellaceae	Acinetobacter	0	0	0	0	0	0	40.5975	0	0	0	0	0	0	0	0	0	0	0	0	0	0	5.43073	0	0	0	0	0	0	0	0	0	0	0	0	0	0	0	0	0	0	0.0659335	0	0
ASV173	Bacteria	Proteobacteria	Alphaproteobacteria	Sphingomonadales	Sphingomonadaceae	Sphingomonas	0	0	0	0	0	0	0	0	0	0	0	0	0	0	0	0	0	0	0	0	0	0	0	0	0	0	0	0	0	1.67747	0	0	0	0	0	0	0	0	0	0	0	0	0
ASV174	Bacteria	Bacteroidetes	Bacteroidia	Flavobacteriales	Weeksellaceae	Chryseobacterium	0	0	0	0	0	0	0	0	0	0	0	0	69.7297	0	0	0	0	0	0	0	0	0	0	0	0	0	0	0	0	0	0	0	0	0	0	0	0	0	0	0	0	0	0
ASV175	Bacteria	Proteobacteria	Gammaproteobacteria	Pseudomonadales	Pseudomonadaceae	Pseudomonas	0	0	0	0	0	0	0	0	0	0	0	0	0	0	0	0	1005.27	0	0	0	0	0	18315.7	5909.42	0	3983.43	0	0	121.419	252.04	0	865.017	0	0	0	0	0	0	0	0	0	0	0
ASV176	Bacteria	Proteobacteria	Alphaproteobacteria	Acetobacterales	Acetobacteraceae	Gluconobacter	0	0	0	0	0	51.5458	0	0	0	0	356.481	2156.43	0	140.128	0	0	568.769	10595.2	0	0	0	0	0	0	0	0	0	0	0	0	0	0	0	0	0	0	0	0	0	0.171548	0	0	0
ASV177	Bacteria	Firmicutes	Clostridia	Clostridiales	Clostridiaceae 1	Clostridium sensu stricto 1	0	0	0	0	0	0	0	0	0	0	0	0	0	0	0	0	0	0	0	0	0	0	0	0	0	0	0	0	0	0	0	0	0	101.575	0	0	0	0	0	0	0	0	0
ASV178	Bacteria	Bacteroidetes	Bacteroidia	Cytophagales	Hymenobacteraceae	Hymenobacter	0	0	0	0	0	0	0	0	0	0	0	0	0	0	0	0	0	0	0	0	0	0	0	0	0	0	0	0	0	0	0	6.90006	0	0	0	0	0	0	0	0	0	0	0
ASV179	Bacteria	Actinobacteria	Actinobacteria	Micrococcales	Microbacteriaceae	Amnibacterium	0	0	0	0	0	0	0	0	0	0	0	0	0	0	0	0	0	0	0	0	0	0	0	0	0	0	0	0	0	0	0	64.6097	0	0	0	0	0	0	0	0	0	0	0
ASV180	Bacteria	Firmicutes	Bacilli	Bacillales	Paenibacillaceae	Paenibacillus	0	0	0	0	0	0	0	0	0	0	0	0	0	0	0	0	0	0	0	0	0	0	0	0	0	0	0	0	0	0	0	0	0	25.1607	0	0	0	0	0	0	0	0	0
ASV181	Bacteria	Actinobacteria	Actinobacteria	Frankiales	Geodermatophilaceae	Modestobacter	0	0	0	0	0	0	0	0	0	0	0	0	0	0	0	0	0	0	0	0	0	0	0	0	0	0	0	0	0	0	0	30.1094	0	0	0	0	0	0	0	0	0	0	0
ASV182	Bacteria	Proteobacteria	Alphaproteobacteria	Rhizobiales	Xanthobacteraceae	Rhodopseudomonas	0	0	0	0	0	0	0	0	0	0	0	0	0	0	8.14495	0	0	0	0	0	0	0	0	0	0	0	10.294	29.6416	0	0	0	0	0	31.6839	0	0	0	0	0	0	0	0	0
ASV183	Bacteria	Proteobacteria	Alphaproteobacteria	Caulobacterales	Caulobacteraceae	Brevundimonas	0	0	0	0	0	0	0	0	0	0	0	0	0	0	0	0	0	0	0	0	0	0	0	0	0	0	0	0	0	0	0	0	0	6.52315	0	0	0	0	0	0	0	0	0
ASV184	Bacteria	Proteobacteria	Gammaproteobacteria	Pseudomonadales	Pseudomonadaceae	Pseudomonas	0	0	31.3533	0	0	0	0	0	0	0	0	0	0	0	0	0	0	0	0	0	0	0	0	0	0	0	0	0	0	0	0	0	0	0	0	0	0.0729459	0	0	0	0	0	0
ASV185	Bacteria	Proteobacteria	Alphaproteobacteria	Rhizobiales	Beijerinckiaceae		0	0	0	0	0	0	0	0	0	0	0	0	0	0	0	0	0	0	0	0	0	0	0	0	0	0	0	0	0	0	0	5.64551	0	0	0	0	0	0	0	0	0	0	0
ASV186	Bacteria	Bacteroidetes	Bacteroidia	Sphingobacteriales	Sphingobacteriaceae	Mucilaginibacter	0	0	0	0	0	0	0	0	0	0	0	0	0	0	0	0	0	0	0	0	0	276.967	0	0	0	0	0	0	0	0	0	0	0	0	0	0	0	0	0	0	0	0	0
ASV187	Bacteria	Proteobacteria	Alphaproteobacteria	Acetobacterales	Acetobacteraceae	uncultured	0	0	0	0	0	0	0	0	0	0	0	0	0	0	0	0	0	0	0	0	0	0	0	0	0	0	0	0	0	0	0	4.39095	0	0	0	0	0	0	0	0	0	0	0
ASV188	Bacteria	Proteobacteria	Gammaproteobacteria	Betaproteobacteriales	Burkholderiaceae	Verticia	0	0	0	0	0	0	0	0	0	0	0	0	0	0	0	0	0	0	0	0	0	0	0	0	0	0	0	0	0	0	0	5.01823	0	0	0	0	0	0	0	0	0	0	0
ASV189	Bacteria	Actinobacteria	Actinobacteria	Micrococcales	Microbacteriaceae		0	0	0	0	0	0	0	0	0	0	0	0	42.8165	0	0	0	0	0	0	0	0	0	0	0	0	0	0	0	0	0	30.9349	43.9095	0	0	0	0	0	0	0	0	0	0	0
ASV190	Bacteria	Bacteroidetes	Bacteroidia	Cytophagales	Spirosomaceae	Spirosoma	0	0	0	0	0	0	0	0	0	0	0	0	0	0	0	0	0	0	0	0	0	0	0	0	0	0	0	0	0	0	0	7.52734	0	0	0	0	0	0	0	0	0	0	0
ASV191	Bacteria	Firmicutes	Bacilli	Bacillales	Paenibacillaceae	Paenibacillus	0	0	0	0	0	0	0	0	0	0	5.84396	0	0	0	0	0	99.8051	0	0	8.09063	398.41	232.435	0	333.032	1039.32	0	0	915.982	0	135.036	0	26.973	405.341	503.214	0	0	0	0	0	0	0	0	0
ASV192	Bacteria	Proteobacteria	Gammaproteobacteria	Betaproteobacteriales	Burkholderiaceae	Massilia	0	24.2118	0	4975.66	262.296	0	471.743	3225.15	0	0	0	597.707	506.458	214.375	704.538	151.84	0	778.665	80.1876	197.411	53.5792	0	36.7396	230.851	60.6777	47.2279	692.408	132.515	0	30.6139	571.98	353.158	0	0	0	0.04282	0	4.73746	0.800375	0	0.766147	3.82212	0
ASV193	Bacteria	Verrucomicrobia	Verrucomicrobiae	Chthoniobacterales	Chthoniobacteraceae	LD29	0	0	0	0	0	0	0	0	0	0	0	0	0	0	0	0	0	0	0	0	0	0	0	0	0	0	0	0	0	0	0	11.9183	0	0	0	0	0	0	0	0	0	0	0
ASV194	Bacteria	Bacteroidetes	Bacteroidia	Chitinophagales	Chitinophagaceae		0	0	0	0	0	0	0	0	0	0	0	0	0	0	0	0	0	0	0	0	0	0	0	0	0	0	0	0	0	0	0	8.15462	0	0	0	0	0	0	0	0	0	0	0
ASV195	Bacteria	Proteobacteria	Alphaproteobacteria	Rhizobiales	Rhizobiaceae	Allorhizobium-Neorhizobium-Pararhizobium-Rhizobium	0	0	0	0	0	0	0	0	0	0	0	0	0	0	0	0	0	0	0	0	0	0	0	0	0	0	0	13.949	0	0	0	0	0	0	0	0	0	0	0	0	0	0	0
ASV196	Bacteria	Actinobacteria	Actinobacteria	Micrococcales	Dermacoccaceae		0	0	0	0	0	0	0	0	0	0	0	0	0	0	0	0	0	0	0	0	0	0	0	0	0	0	0	0	0	0	0	7.52734	0	0	0	0	0	0	0	0	0	0	0
ASV197	Bacteria	Actinobacteria	Actinobacteria	Micrococcales	Cellulomonadaceae	Cellulomonas	0	0	0	0	0	0	0	0	0	0	0	0	0	0	0	0	0	0	0	0	0	0	0	0	0	0	0	0	0	0	0	144.274	0	0	0	0	0	0	0	0	0	0	0
ASV198	Bacteria	Proteobacteria	Gammaproteobacteria	Xanthomonadales	Rhodanobacteraceae	Luteibacter	0	0	0	0	0	0	0	0	52.5728	0	0	0	0	0	0	0	0	4640.65	0	0	0	0	0	0	0	0	0	0	0	0	0	0	0	0	0	0	0	0	0	0	0	0	0.102268
ASV199	Bacteria	Proteobacteria	Gammaproteobacteria	Enterobacteriales	Enterobacteriaceae	Hafnia-Obesumbacterium	0	0	0	0	0	0	0	0	0	0	0	0	0	0	0	0	0	0	16.4487	0	0	0	0	22.7067	708.196	0	0	0	0	8.80672	0	0	181.298	68.959	0	0	0	0	0	0	0	0	0
ASV200	Bacteria	Firmicutes	Clostridia	Clostridiales	Lachnospiraceae	Anaerocolumna	0	0	0	0	0	0	0	0	0	0	0	0	0	0	0	0	0	0	0	0	0	0	0	0	0	0	0	0	0	0	0	0	0	22.3651	0	0	0	0	0	0	0	0	0
ASV201	Bacteria	Proteobacteria	Alphaproteobacteria	Rhizobiales	Xanthobacteraceae	Azorhizobium	0	0	0	0	0	0	0	0	0	0	0	0	0	0	0	0	0	0	0	0	0	0	0	0	0	0	0	0	0	0	0	0	0	9.31879	0	0	0	0	0	0	0	0	0
ASV202	Bacteria	Bacteroidetes	Bacteroidia	Cytophagales	Spirosomaceae	Spirosoma	0	0	0	0	0	0	0	0	0	0	0	0	0	0	0	0	0	0	0	0	0	0	0	5.67668	0	0	0	0	0	0	0	0	0	0	0	0	0	0	0	0	0	0	0
ASV203	Bacteria	Proteobacteria	Gammaproteobacteria	Xanthomonadales	Xanthomonadaceae	Stenotrophomonas	0	0	0	23.1503	0	0	0	0	815.552	0	0	0	1288.16	19.8689	0	0	0	0	176.824	0	0	0	0	0	0	0	0	176.687	0	0	0	0	85.4902	148.169	0	0	0	0.022042	0	0	0	0	1.58647
ASV204	Bacteria	Proteobacteria	Gammaproteobacteria	Pseudomonadales	Moraxellaceae	Acinetobacter	0	0	0	0	0	0	0	0	0	0	0	0	0	0	0	0	8.4173	0	0	0	0	0	0	0	0	0	0	0	0	0	0	0	0	0	0	0	0	0	0	0	0	0	0
ASV205	Bacteria	Proteobacteria	Alphaproteobacteria	Acetobacterales	Acetobacteraceae	Asaia	0	0	0	0	0	0	0	0	0	0	0	0	0	0	0	0	0	0	0	0	0	0	0	43.5212	0	0	0	0	0	0	0	0	0	0	0	0	0	0	0	0	0	0	0
ASV206	Bacteria	Proteobacteria	Gammaproteobacteria	Pseudomonadales	Pseudomonadaceae	Pseudomonas	0	0	0	0	0	0	0	0	0	0	0	23.4395	0	0	0	0	99.8051	0	0	0	0	0	0	0	0	0	0	0	0	0	0	0	0	1785.48	0	0	0	0	0	0	0	0	0
ASV207	Bacteria	Proteobacteria	Alphaproteobacteria	Caulobacterales	Caulobacteraceae	Caulobacter	0	0	0	0	0	0	0	0	0	0	0	0	0	0	0	0	0	0	0	0	0	0	0	0	0	0	0	0	0	0	0	0	0	54.9808	0	0	0	0	0	0	0	0	0
ASV208	Bacteria	Bacteroidetes	Bacteroidia	Flavobacteriales	Blattabacteriaceae	Candidatus Uzinura	0	0	1404.25	0	0	271.093	0	0	0	0	0	0	0	0	0	0	0	0	0	0	0	0	0	0	0	0	0	0	0	0	0	0	0	0	0	0	3.26709	0	0	0.902217	0	0	0
ASV209	Bacteria	Proteobacteria	Alphaproteobacteria	Sphingomonadales	Sphingomonadaceae	Novosphingobium	0	0	0	97.562	0	0	0	0	153.674	0	952.565	2420.13	365.775	688.091	0	641.355	681.801	1268.04	1373.47	152.104	0	83.6332	131.489	149.486	31.2057	159.598	0	1244.36	308.47	0	2331.48	590.896	825.422	315.907	0	0	0	0.0928914	0	0	0	0	0.298938
ASV210	Bacteria	Proteobacteria	Alphaproteobacteria	Sphingomonadales	Sphingomonadaceae		0	0	0	0	0	0	0	0	0	0	0	0	0	0	0	0	0	0	0	0	0	0	0	0	0	0	0	0	0	0	0	10.6637	0	0	0	0	0	0	0	0	0	0	0
ASV211	Bacteria	Firmicutes	Bacilli	Bacillales	Staphylococcaceae	Jeotgalicoccus	0	0	0	0	0	0	0	0	0	0	0	0	0	0	0	0	0	0	0	0	0	0	0	0	0	0	0	6.39328	0	0	0	0	0	0	0	0	0	0	0	0	0	0	0
ASV212	Bacteria	Proteobacteria	Gammaproteobacteria	Enterobacteriales	Enterobacteriaceae		0	0	0	0	0	0	0	0	0	0	0	0	0	177.774	0	0	0	0	0	0	0	333.447	10586.8	0	0	449.48	0	0	7167	0	0	0	0	3155.34	0	0	0	0	0	0	0	0	0
ASV213	Bacteria	Proteobacteria	Gammaproteobacteria	Pseudomonadales	Pseudomonadaceae	Pseudomonas	0	0	0	0	0	28.6366	0	0	0	0	0	0	0	0	0	0	0	0	0	0	0	0	0	0	0	0	0	0	0	0	0	0	0	0	0	0	0	0	0	0.0953047	0	0	0
ASV214	Bacteria	Proteobacteria	Gammaproteobacteria	Enterobacteriales	Enterobacteriaceae		0	0	0	0	0	0	0	0	0	0	0	0	0	0	0	0	0	0	0	0	0	237.866	0	0	0	70.0276	0	0	0	0	0	0	0	0	0	0	0	0	0	0	0	0	0
ASV215	Bacteria	Bacteroidetes	Bacteroidia	Cytophagales	Hymenobacteraceae	Hymenobacter	0	0	0	0	0	0	0	0	0	0	0	0	0	0	0	0	0	0	0	0	0	0	0	0	0	0	0	0	0	0	0	2.50911	0	0	0	0	0	0	0	0	0	0	0
ASV216	Bacteria	Bacteroidetes	Bacteroidia	Sphingobacteriales	Sphingobacteriaceae	Olivibacter	0	0	0	0	0	0	0	0	0	1052.64	0	0	0	0	0	0	0	0	0	0	0	0	0	11.3534	0	0	0	0	0	0	0	0	0	0	0	0	0	0	0	0	0	0	0
ASV217	Bacteria	Proteobacteria	Alphaproteobacteria	Sphingomonadales	Sphingomonadaceae	Sphingomonas	0	0	0	0	0	0	0	0	0	0	0	0	0	0	0	0	0	33.7502	0	0	0	0	0	0	0	0	0	0	0	0	0	0	0	0	0	0	0	0	0	0	0	0	0
ASV218	Bacteria	Firmicutes	Clostridia	Clostridiales	Clostridiaceae 1	Clostridium sensu stricto 1	0	4.68616	0	0	0	0	0	0	0	0	0	0	0	0	0	0	0	1629.65	4.11219	4.85438	0	0	0	0	0	0	0	0	0	0	0	0	0	2532.85	0	0.00828775	0	0	0	0	0	0	0
ASV219	Bacteria	Proteobacteria	Alphaproteobacteria	Sphingomonadales	Sphingomonadaceae	Sphingomonas	0	0	0	0	0	0	0	0	0	0	0	0	18.3499	0	0	0	0	0	0	0	0	0	0	0	0	0	0	0	0	0	0	0	0	0	0	0	0	0	0	0	0	0	0
ASV220	Bacteria	Proteobacteria	Alphaproteobacteria	Rhizobiales	Xanthobacteraceae		0	0	0	0	0	0	0	0	0	0	0	0	0	0	0	0	0	0	0	0	0	0	0	0	0	0	0	0	0	0	0	13.1728	0	0	0	0	0	0	0	0	0	0	0
ASV221	Bacteria	Bacteroidetes	Bacteroidia	Chitinophagales	Chitinophagaceae		0	0	0	0	0	0	0	0	0	0	0	0	0	0	0	0	0	0	0	0	0	0	0	0	0	0	0	0	0	0	0	3.13639	0	0	0	0	0	0	0	0	0	0	0
ASV222	Bacteria	Proteobacteria	Gammaproteobacteria	Enterobacteriales	Enterobacteriaceae	uncultured	0	0	0	0	0	0	0	0	0	0	0	0	0	0	0	0	0	0	0	0	0	0	0	109.749	13.0024	0	0	0	47.5831	0	0	0	60.4327	0	0	0	0	0	0	0	0	0	0
ASV223	Bacteria	Firmicutes	Bacilli	Bacillales	Paenibacillaceae	Paenibacillus	0	0	0	0	0	0	0	0	0	0	315.574	0	0	0	0	0	0	0	0	0	0	0	0	0	0	0	0	0	0	0	0	0	0	0	0	0	0	0	0	0	0	0	0
ASV224	Bacteria	Proteobacteria	Alphaproteobacteria	Rhizobiales	Xanthobacteraceae		0	0	0	0	23.4006	0	0	0	0	0	0	0	0	0	0	0	0	0	0	0	0	0	0	0	0	0	0	0	0	0	0	0	0	0	0	0	0	0	0.071405	0	0	0	0
ASV225	Bacteria	Acidobacteria	Acidobacteriia	Solibacterales	Solibacteraceae (Subgroup 3)	Bryobacter	0	0	0	0	0	0	0	0	0	0	0	0	0	0	0	0	0	4.82146	0	0	0	0	0	0	0	0	0	0	0	0	0	0	0	0	0	0	0	0	0	0	0	0	0
ASV226	Bacteria	Proteobacteria	Gammaproteobacteria	Xanthomonadales	Xanthomonadaceae	Stenotrophomonas	0	0	0	0	0	0	0	0	0	0	0	0	0	0	20.3624	0	0	0	0	0	0	0	0	0	0	0	15.7119	0	0	0	0	0	0	129.531	0	0	0	0	0	0	0	0	0
ASV227	Bacteria	Actinobacteria	Actinobacteria	Micrococcales	Microbacteriaceae		0	0	0	0	0	0	0	0	0	0	0	0	0	0	0	0	0	0	0	8.63	0	0	0	0	0	0	0	0	0	0	0	0	0	23.297	0	0	0	0	0	0	0	0	0
ASV228	Bacteria	Actinobacteria	Actinobacteria	Micrococcales	Microbacteriaceae		0	0	0	0	0	0	0	0	0	0	0	0	0	0	0	0	0	0	0	0	0	0	0	0	0	0	0	0	0	44.0336	0	0	0	0	0	0	0	0	0	0	0	0	0
ASV229	Bacteria	Proteobacteria	Gammaproteobacteria	Pseudomonadales	Pseudomonadaceae	Pseudomonas	0	0	0	0	0	0	0	0	0	0	429.531	629.936	0	651.49	385.358	0	373.969	0	0	0	0	0	0	0	0	0	469.732	0	0	0	0	0	0	0	0	0	0	0	0	0	0	0	0
ASV230	Bacteria	Proteobacteria	Alphaproteobacteria	Rhizobiales	Rhizobiaceae	Allorhizobium-Neorhizobium-Pararhizobium-Rhizobium	0	0	0	0	0	0	0	0	0	0	0	0	0	0	0	0	0	0	0	0	0	190.075	0	0	0	0	0	0	0	0	0	0	0	0	0	0	0	0	0	0	0	0	0
ASV231	Bacteria	Proteobacteria	Alphaproteobacteria	Rhizobiales	Xanthobacteraceae	Tardiphaga	0	0	0	0	0	0	0	0	0	0	0	0	0	0	0	0	0	0	0	0	0	8.68916	0	0	0	0	0	0	0	0	0	0	0	0	0	0	0	0	0	0	0	0	0
ASV232	Bacteria	Proteobacteria	Gammaproteobacteria	Pseudomonadales	Pseudomonadaceae	Pseudomonas	0	21.0877	0	0	19.908	70.6368	0	28.4991	0	0	536.183	301.783	4139.74	7147.57	1812.76	19768.7	377.576	0	2507.41	6712.52	68.6913	1156.74	440.875	3725.79	433.412	3514.41	1976.99	3080.4	3293.08	6466.65	0	952.836	424.503	902.058	0	0.0372949	0	0	0.0607475	0.235085	0	0.0337743	0
ASV233	Bacteria	Proteobacteria	Gammaproteobacteria	Enterobacteriales	Enterobacteriaceae	Pantoea	0	121.84	0	0	0	0	0	0	0	0	0	0	2725.58	24.0518	25.453	177.902	385.993	0	0	0	0	166.18	0	0	0	0	30.3403	0	0	0	0	0	0	0	0	0.215482	0	0	0	0	0	0	0
ASV234	Bacteria	Firmicutes	Bacilli	Lactobacillales	Enterococcaceae	Enterococcus	0	0	0	0	0	0	0	8.31225	0	0	369.63	0	0	0	0	0	0	0	0	0	0	10.8615	0	0	0	0	0	0	0	0	0	0	4815.46	68.959	0	0	0	0	0	0	0	0.00985083	0
ASV235	Bacteria	Actinobacteria	Actinobacteria	Propionibacteriales	Nocardioidaceae	Nocardioides	0	0	0	0	0	0	0	0	0	0	0	0	0	0	0	0	0	0	0	0	0	0	0	0	0	0	0	0	0	0	0	8.15462	0	0	0	0	0	0	0	0	0	0	0
ASV236	Bacteria	Proteobacteria	Alphaproteobacteria	Caulobacterales	Caulobacteraceae	Caulobacter	0	0	0	0	0	0	0	0	107.842	0	0	7.32484	0	0	0	56.6568	0	0	0	0	0	0	0	22.7067	757.605	14.6569	0	0	0	0	0	119.183	0	334.544	0	0	0	0	0	0	0	0	0.209781
ASV237	Bacteria	Proteobacteria	Gammaproteobacteria	Enterobacteriales	Enterobacteriaceae		0	0	0	0	0	0	0	0	0	1154.6	260.056	95.2229	86.8563	405.743	375.686	82.719	310.238	0	344.396	1448.22	0	215.057	0	211.929	297.321	278.482	491.404	466.709	843.369	598.438	0	260.948	1720.12	575.901	0	0	0	0	0	0	0	0	0
ASV238	Bacteria	Proteobacteria	Deltaproteobacteria	Myxococcales	P3OB-42	uncultured bacterium	0	0	0	0	0	0	0	0	0	0	0	0	0	0	0	0	0	0	0	0	0	0	0	0	0	0	0	0	0	0	0	7.52734	0	0	0	0	0	0	0	0	0	0	0
ASV239	Bacteria	Proteobacteria	Alphaproteobacteria	Acetobacterales	Acetobacteraceae	Acidiphilium	0	0	0	0	0	0	0	0	0	0	0	0	0	0	0	0	0	0	0	0	0	0	0	0	0	0	0	0	0	0	0	6.90006	0	0	0	0	0	0	0	0	0	0	0
ASV240	Bacteria	Proteobacteria	Alphaproteobacteria	Sphingomonadales	Sphingomonadaceae	Sphingomonas	0	0	0	0	0	0	0	0	0	0	0	0	0	0	0	0	0	0	0	0	0	0	0	0	0	0	0	0	0	0	0	6.90006	0	0	0	0	0	0	0	0	0	0	0
ASV241	Bacteria	Proteobacteria	Alphaproteobacteria	Azospirillales	Azospirillaceae	Azospirillum	0	0	0	0	0	0	0	0	0	0	0	17.5796	0	0	0	0	0	0	0	0	0	0	0	0	0	0	0	0	0	6.29052	0	0	0	1586.99	0	0	0	0	0	0	0	0	0
ASV242	Bacteria	Proteobacteria	Gammaproteobacteria	Pseudomonadales	Pseudomonadaceae	Pseudomonas	0	0	0	0	0	0	0	0	0	0	0	0	0	55.4237	0	0	0	0	0	0	0	0	0	0	0	0	0	0	0	0	0	0	0	0	0	0	0	0	0	0	0	0	0
ASV243	Bacteria	Bacteroidetes	Bacteroidia	Sphingobacteriales	Sphingobacteriaceae	Mucilaginibacter	0	0	0	0	0	0	0	0	0	0	0	0	0	0	0	0	0	0	0	0	0	0	0	0	0	0	0	0	11.4856	0	0	0	0	0	0	0	0	0	0	0	0	0	0
ASV244	Bacteria	Acidobacteria	Acidobacteriia	Acidobacteriales	Acidobacteriaceae (Subgroup 1)	Acidipila	0	0	0	0	0	0	0	0	0	0	7.30495	0	0	0	0	0	0	0	0	0	0	0	0	0	0	0	0	0	0	0	0	0	0	0	0	0	0	0	0	0	0	0	0
ASV245	Bacteria	Bacteroidetes	Bacteroidia	Chitinophagales	Chitinophagaceae	uncultured	0	0	0	0	0	0	0	0	0	0	0	0	0	0	0	0	0	0	0	0	0	0	0	0	0	0	0	0	0	0	0	28.8548	0	0	0	0	0	0	0	0	0	0	0
ASV246	Bacteria	Proteobacteria	Gammaproteobacteria	Enterobacteriales	Enterobacteriaceae	Sodalis	0	0	0	0	12.2242	0	0	0	0	0	0	0	0	0	0	0	0	0	0	0	0	0	0	0	0	0	0	0	0	0	0	0	0	0	0	0	0	0	0.0373011	0	0	0	0
ASV247	Bacteria	Armatimonadetes	Fimbriimonadia	Fimbriimonadales	Fimbriimonadaceae		0	0	0	0	0	0	0	0	0	0	0	0	0	0	0	0	0	0	0	0	0	0	0	0	0	0	0	0	0	0	0	3.13639	0	0	0	0	0	0	0	0	0	0	0
ASV248	Bacteria	Actinobacteria	Actinobacteria	Propionibacteriales	Nocardioidaceae	Nocardioides	0	0	0	0	0	0	0	0	0	0	0	0	0	0	0	0	0	0	0	0	0	0	0	0	0	0	0	0	0	0	2.5253	0	0	0	0	0	0	0	0	0	0	0	0
ASV249	Bacteria	Firmicutes	Bacilli	Bacillales	Paenibacillaceae	Paenibacillus	0	0	0	0	0	0	0	0	0	0	0	0	0	0	0	513.311	0	0	0	0	0	0	0	0	0	0	0	0	0	0	0	0	84.0162	0	0	0	0	0	0	0	0	0	0
ASV250	Bacteria	Proteobacteria	Gammaproteobacteria	Betaproteobacteriales	Burkholderiaceae	Massilia	0	0	0	0	0	0	0	0	0	0	0	0	0	0	0	0	0	0	0	0	0	0	0	0	57.2104	0	0	0	0	0	0	0	0	0	0	0	0	0	0	0	0	0	0
ASV251	Bacteria						0	0	0	0	0	0	0	0	0	0	0	0	0	0	0	12.4645	0	0	0	0	0	0	0	0	0	0	0	0	0	0	0	0	0	0	0	0	0	0	0	0	0	0	0
ASV252	Bacteria	Proteobacteria	Alphaproteobacteria	Acetobacterales	Acetobacteraceae	uncultured	0	0	5.70059	0	0	0	0	0	0	0	0	0	0	0	0	0	22.847	0	0	0	0	0	0	0	0	0	0	0	0	0	25.253	8.7819	0	0	0	0	0.0132629	0	0	0	0	0	0
ASV253	Bacteria	Actinobacteria	Actinobacteria	Frankiales	Acidothermaceae	Acidothermus	0	0	0	0	0	0	0	0	0	0	4.38297	0	0	0	0	0	0	0	0	0	0	0	0	0	0	0	0	0	0	0	0	0	0	0	0	0	0	0	0	0	0	0	0
ASV254	Bacteria	Proteobacteria	Gammaproteobacteria	Betaproteobacteriales	Burkholderiaceae		0	0	0	0	0	0	0	0	0	0	0	0	0	0	0	0	0	0	0	0	0	0	0	0	0	0	0	4.64966	0	0	0	0	0	0	0	0	0	0	0	0	0	0	0
ASV255	Bacteria	Proteobacteria	Gammaproteobacteria	Betaproteobacteriales	Burkholderiaceae	Cupriavidus	0	0	0	0	0	0	0	0	0	0	0	0	0	0	0	0	0	0	0	0	0	0	0	0	0	0	1.62537	0	0	0	0	0	0	0	0	0	0	0	0	0	0	0	0
ASV256	Bacteria	Bacteroidetes	Bacteroidia	Flavobacteriales	Flavobacteriaceae	Flavobacterium	0	0	0	0	0	0	0	0	0	0	0	0	0	0	0	0	0	0	39.0658	0	0	0	0	0	0	0	0	0	0	0	0	0	0	0	0	0	0	0	0	0	0	0	0
ASV257	Bacteria	Actinobacteria	Actinobacteria	Frankiales	Frankiaceae	Jatrophihabitans	0	0	0	0	0	0	0	0	0	0	0	0	0	0	0	0	0	0	0	0	0	0	0	0	3.4673	0	0	0	0	0	0	0	0	0	0	0	0	0	0	0	0	0	0
ASV258	Bacteria	Proteobacteria	Gammaproteobacteria	Pseudomonadales	Pseudomonadaceae	Pseudomonas	0	0	0	0	0	0	0	0	0	0	0	0	0	0	0	0	0	0	0	0	58.3876	367.117	0	0	99.6849	0	0	0	0	0	0	0	0	0	0	0	0	0	0	0	0	0	0
ASV259	Bacteria	Bacteroidetes	Bacteroidia	Sphingobacteriales	Sphingobacteriaceae	Mucilaginibacter	0	0	0	0	0	0	0	0	0	0	0	0	0	0	110.466	0	0	0	0	0	0	21.7229	0	62.4434	0	0	157.661	0	78.7582	0	0	0	0	0	0	0	0	0	0	0	0	0	0
ASV260	Bacteria	Proteobacteria	Alphaproteobacteria	Rhizobiales	Xanthobacteraceae		0	7.02924	11.4012	0	0	0	0	0	0	0	0	10.2548	9.78663	0	0	0	12.0247	19.2858	13.3646	0	0	0	0	0	0	0	0	0	13.1264	0	6.94457	0	0	0	0	0.0124316	0.0265258	0	0	0	0	0	0
ASV261	Bacteria	Bacteroidetes	Bacteroidia	Flavobacteriales	Flavobacteriaceae	Flavobacterium	0	0	0	0	0	0	0	0	0	0	0	0	0	0	0	0	0	0	0	0	0	0	0	0	0	0	0	0	0	0	0	0	0	73.6184	0	0	0	0	0	0	0	0	0
ASV262	Bacteria	Firmicutes	Bacilli	Bacillales	Staphylococcaceae	Staphylococcus	0	0	0	0	0	0	0	0	0	0	0	7.32484	0	0	0	0	0	0	2.05609	0	0	0	0	0	0	0	0	0	31.1751	0	0	0	0	0	0	0	0	0	0	0	0	0	0
ASV263	Bacteria	Proteobacteria	Gammaproteobacteria	Enterobacteriales	Enterobacteriaceae	Brenneria	0	0	0	0	0	0	0	0	0	0	454.368	0	0	0	0	0	0	118.126	0	0	0	0	0	0	0	0	0	0	0	0	0	0	0	0	0	0	0	0	0	0	0	0	0
ASV264	Bacteria	Proteobacteria	Alphaproteobacteria	Rhizobiales	Beijerinckiaceae	1174-901-12	0	0	0	0	0	0	0	0	0	0	0	0	31.8065	0	3.05436	0	0	0	0	0	0	0	0	0	0	0	0	0	0	0	0	0	0	0	0	0	0	0	0	0	0	0	0
ASV265	Bacteria	Verrucomicrobia	Verrucomicrobiae	Chthoniobacterales	Chthoniobacteraceae	LD29	0	0	0	0	0	0	0	0	0	0	0	0	0	0	0	0	0	0	0	0	0	0	0	0	0	0	0	0	0	0	0	3.76367	0	0	0	0	0	0	0	0	0	0	0
ASV266	Bacteria	Proteobacteria	Gammaproteobacteria	Pseudomonadales	Pseudomonadaceae	Pseudomonas	0	0	0	0	0	0	0	0	0	0	0	0	466.088	0	0	0	0	0	0	0	0	0	0	0	0	0	0	0	0	0	0	0	0	0	0	0	0	0	0	0	0	0	0
ASV267	Bacteria	Acidobacteria	Acidobacteriia	Acidobacteriales	Acidobacteriaceae (Subgroup 1)	Granulicella	0	0	0	0	0	0	0	0	0	0	0	0	0	0	0	0	0	0	0	0	0	0	0	0	0	0	0	0	0	0	0	10.0365	0	0	0	0	0	0	0	0	0	0	0
ASV268	Bacteria	Proteobacteria	Gammaproteobacteria	Betaproteobacteriales	Burkholderiaceae	Burkholderia-Caballeronia-Paraburkholderia	0	0	0	0	0	0	0	0	0	0	0	0	0	0	0	0	0	26.518	0	0	0	0	0	0	0	40.7137	0	0	134.545	0	0	8.15462	0	0	0	0	0	0	0	0	0	0	0
ASV269	Bacteria	Proteobacteria	Gammaproteobacteria	Betaproteobacteriales	Burkholderiaceae	Verticia	0	0	0	0	0	0	0	0	0	0	0	0	0	0	73.3045	0	0	0	0	12.4056	0	0	0	0	0	0	82.8939	0	0	0	0	0	0	0	0	0	0	0	0	0	0	0	0
ASV270	Bacteria	Proteobacteria	Gammaproteobacteria	Gammaproteobacteria Incertae Sedis	Unknown Family	Acidibacter	0	0	0	0	0	0	0	0	0	0	0	0	0	0	0	0	0	0	0	0	0	0	0	0	0	0	0	0	0	0	0	4.39095	0	0	0	0	0	0	0	0	0	0	0
ASV271	Bacteria	Proteobacteria	Alphaproteobacteria	Acetobacterales	Acetobacteraceae	Roseomonas	0	0	0	0	0	0	0	0	0	0	0	0	0	0	0	0	0	0	0	8.09063	0	0	0	0	0	0	0	0	0	0	0	0	0	0	0	0	0	0	0	0	0	0	0
ASV272	Bacteria	Proteobacteria	Deltaproteobacteria	Bdellovibrionales	Bdellovibrionaceae	Bdellovibrio	0	0	0	0	0	0	0	0	0	0	0	0	0	0	0	0	0	0	0	0	0	0	0	0	0	0	0	0	0	0	0	1.25456	0	0	0	0	0	0	0	0	0	0	0
ASV273	Bacteria						0	0	0	0	0	0	0	0	0	0	0	0	0	0	0	0	0	0	0	0	0	0	0	0	0	0	0	1.74362	0	0	0	0	0	0	0	0	0	0	0	0	0	0	0
ASV274	Bacteria	Proteobacteria	Alphaproteobacteria	Rhizobiales	Beijerinckiaceae	Methylobacterium	0	0	0	0	0	0	0	0	0	0	0	0	0	0	0	0	0	0	0	0	0	0	0	0	0	0	0	6.97448	0	0	0	0	0	0	0	0	0	0	0	0	0	0	0
ASV275	Bacteria	Actinobacteria	Actinobacteria	Micrococcales	Microbacteriaceae	Microbacterium	0	0	0	0	0	0	0	0	0	25.1311	0	0	0	0	0	0	0	0	0	0	0	0	0	0	0	0	0	0	0	0	0	0	0	0	0	0	0	0	0	0	0	0	0
ASV276	Bacteria	Acidobacteria	Acidobacteriia	Acidobacteriales	uncultured	uncultured forest soil bacterium	0	0	0	0	0	0	0	0	0	0	0	0	0	0	0	0	0	0	0	0	0	0	0	0	0	11.3998	0	0	0	0	0	0	0	0	0	0	0	0	0	0	0	0	0
ASV277	Bacteria	Firmicutes	Bacilli	Lactobacillales	Leuconostocaceae	Leuconostoc	0	0	0	0	0	0	0	0	0	0	1088.44	0	0	0	0	0	0	8242.28	0	0	0	0	0	0	0	0	0	0	0	0	0	0	0	0	0	0	0	0	0	0	0	0	0
ASV278	Bacteria	Proteobacteria	Gammaproteobacteria	Xanthomonadales	Rhodanobacteraceae	Rhodanobacter	0	0	0	0	0	0	0	0	0	0	0	0	0	0	0	18.1302	0	0	0	0	0	0	0	0	0	0	3.25074	15.6926	113.215	0	0	0	0	0	0	0	0	0	0	0	0	0	0
ASV279	Bacteria	Proteobacteria	Alphaproteobacteria	Rickettsiales	Rickettsiaceae	Rickettsia	0	0	0	0	0	7.63642	0	0	0	0	0	0	0	0	0	0	0	0	0	0	0	0	17.403	0	0	0	0	0	0	0	0	0	0	0	0	0	0	0	0	0.0254146	0	0	0
ASV280	Bacteria	Actinobacteria	Actinobacteria	Propionibacteriales	Nocardioidaceae	Aeromicrobium	0	0	0	0	0	0	0	0	0	0	0	0	0	0	0	0	0	0	0	0	0	0	0	0	0	0	0	0	0	0	0	0	0	5.59127	0	0	0	0	0	0	0	0	0
ASV281	Bacteria	Proteobacteria	Alphaproteobacteria	Sphingomonadales	Sphingomonadaceae	Sphingomonas	0	0	0	0	0	0	0	0	1287.36	0	0	0	0	0	0	0	0	0	0	0	30.9111	0	0	9.46113	0	19.5426	0	6.39328	42.6607	0	105.431	104.128	0	0	0	0	0	0	0	0	0	0	2.50426
ASV282	Bacteria	Proteobacteria	Gammaproteobacteria	Betaproteobacteriales	Burkholderiaceae	Massilia	0	0	0	0	0	0	0	0	0	0	0	0	0	0	0	0	0	0	0	0	0	1325.1	0	0	0	29.3139	0	0	0	3.35494	0	168.111	0	0	0	0	0	0	0	0	0	0	0
ASV283	Bacteria	Proteobacteria	Gammaproteobacteria	Betaproteobacteriales	Burkholderiaceae	Duganella	0	0	0	0	0	0	0	0	0	0	0	0	0	0	0	0	0	0	0	0	0	0	3716.5	0	0	0	0	0	0	0	0	75.2734	0	0	0	0	0	0	0	0	0	0	0
ASV284	Bacteria	Actinobacteria	Actinobacteria	Micrococcales	Microbacteriaceae		0	0	0	0	20.6065	0	0	0	0	0	0	0	0	0	0	0	0	0	0	0	0	0	0	0	19.0701	0	0	0	0	0	0	34.5003	0	0	0	0	0	0	0.062879	0	0	0	0
ASV285	Bacteria	Proteobacteria	Alphaproteobacteria	Rhodobacterales	Rhodobacteraceae	Paracoccus	0	0	0	0	0	0	0	0	0	5.02623	0	0	0	0	0	0	0	0	0	0	0	0	0	0	0	0	0	0	0	0	0	0	0	0	0	0	0	0	0	0	0	0	0
ASV286	Bacteria	Armatimonadetes	Chthonomonadetes	Chthonomonadales	Chthonomonadaceae	Chthonomonas	0	0	0	0	0	0	0	0	0	0	0	0	0	0	0	0	0	0	0	0	0	0	0	0	0	0	0	0	0	0	0	1.88184	0	0	0	0	0	0	0	0	0	0	0
ASV287	Bacteria	Proteobacteria	Alphaproteobacteria	Acetobacterales	Acetobacteraceae		0	0	0	0	0	0	0	0	0	0	0	0	0	0	0	0	4.80989	0	0	0	0	0	0	0	0	0	0	0	0	0	0	0	0	0	0	0	0	0	0	0	0	0	0
ASV288	Bacteria						0	0	0	0	0	0	0	0	0	0	0	0	0	0	0	0	0	0	0	0	0	0	0	0	0	0	0	0	0	0	0	4.39095	0	0	0	0	0	0	0	0	0	0	0
ASV289	Bacteria	Proteobacteria	Gammaproteobacteria	Betaproteobacteriales	Burkholderiaceae	Duganella	0	0	0	0	0	0	0	0	218.379	0	0	0	0	0	0	0	0	0	0	0	0	0	0	0	0	0	0	379.528	0	0	0	1436.47	0	0	0	0	0	0	0	0	0	0	0.424807
ASV290	Bacteria	Bacteroidetes	Bacteroidia	Flavobacteriales	Blattabacteriaceae	Candidatus Uzinura	0	0	11874.3	0	0	2485.65	0	0	0	0	0	0	36.6999	0	0	0	0	0	0	0	0	0	0	0	1.73365	0	0	0	0	0	0	1.88184	0	0	0	0	27.6266	0	0	8.27244	0	0	0
ASV291	Bacteria	Proteobacteria	Alphaproteobacteria	Azospirillales	Inquilinaceae	Inquilinus	0	0	0	0	0	0	0	0	0	0	0	0	0	0	0	0	0	0	0	0	0	0	0	0	0	0	0	0	0	0	0	2.50911	0	0	0	0	0	0	0	0	0	0	0
ASV292	Bacteria	Actinobacteria	Actinobacteria	Micrococcales	Microbacteriaceae	Frigoribacterium	0	0	0	0	6.28673	114.546	0	0	0	0	0	0	0	0	0	0	0	0	0	0	0	0	0	0	0	0	0	0	0	0	0	0	0	0	0	0	0	0	0.0191834	0.381219	0	0	0
ASV293	Bacteria	Proteobacteria	Alphaproteobacteria	Rhizobiales	Beijerinckiaceae	1174-901-12	0	0	0	0	0	0	0	0	0	0	0	0	0	0	0	0	0	0	0	0	0	0	0	0	0	0	0	0	0	0	0	20.7002	0	0	0	0	0	0	0	0	0	0	0
ASV294	Bacteria	Acidobacteria	Acidobacteriia	Acidobacteriales	Acidobacteriaceae (Subgroup 1)	Terriglobus	0	0	0	0	0	0	0	0	0	0	0	0	0	0	0	0	0	0	0	12.945	0	65.1687	0	0	0	0	0	12.2053	0	0	0	37.6367	0	0	0	0	0	0	0	0	0	0	0
ASV295	Bacteria						0	0	0	0	0	0	0	0	0	0	0	0	15.9033	0	0	0	0	0	0	0	0	0	0	0	0	0	0	0	0	0	0	0	0	0	0	0	0	0	0	0	0	0	0
ASV296	Bacteria	Proteobacteria	Gammaproteobacteria	Xanthomonadales	Xanthomonadaceae	Xanthomonas	0	0	0	0	0	0	0	0	0	0	0	0	0	0	0	0	0	0	0	0	0	6.51687	0	0	1108.67	0	0	0	221.507	0	0	0	0	0	0	0	0	0	0	0	0	0	0
ASV297	Bacteria	Proteobacteria	Alphaproteobacteria	Sphingomonadales	Sphingomonadaceae	Sphingomonas	0	0	0	0	0	0	0	0	0	0	0	0	0	0	0	0	0	0	0	0	0	0	0	0	0	0	0	0	0	0	5.05059	14.4274	0	0	0	0	0	0	0	0	0	0	0
ASV298	Bacteria	Proteobacteria	Gammaproteobacteria	Pseudomonadales	Pseudomonadaceae	Pseudomonas	0	0	0	0	0	0	0	0	0	0	0	0	0	0	0	0	0	0	0	0	0	0	0	0	0	0	0	0	390.509	0	0	0	0	0	0	0	0	0	0	0	0	0	0
ASV299	Bacteria	Proteobacteria	Alphaproteobacteria	Rhizobiales	Rhizobiaceae	Allorhizobium-Neorhizobium-Pararhizobium-Rhizobium	0	0	0	0	0	0	0	0	0	0	0	0	0	0	0	0	10.8222	0	0	0	0	0	0	0	0	0	0	0	0	0	0	0	0	0	0	0	0	0	0	0	0	0	0
ASV300	Bacteria	Proteobacteria	Gammaproteobacteria	Pseudomonadales	Pseudomonadaceae	Pseudomonas	0	0	0	0	4.19115	0	0	0	49.8768	0	0	4834.39	0	0	0	23.7959	0	77.1433	211.778	21.575	0	0	230.106	0	0	0	0	0	16787	0	0	7078.21	0	0	0	0	0	0	0.012789	0	0	0	0.0970237
ASV301	Bacteria	Proteobacteria	Alphaproteobacteria	Sphingomonadales	Sphingomonadaceae	Sphingomonas	0	42.9565	0	0	0	0	0	0	0	0	0	0	61.1664	0	0	0	0	0	0	0	0	0	0	0	11.2687	0	0	0	0	0	0	0	0	0	0	0.075971	0	0	0	0	0	0	0
ASV302	Bacteria	Proteobacteria	Alphaproteobacteria	Acetobacterales	Acetobacteraceae	Roseomonas	0	0	0	0	0	0	0	0	0	0	0	0	0	0	0	0	0	0	0	0	0	0	0	0	0	0	0	0	0	0	0	6.27278	0	0	0	0	0	0	0	0	0	0	0
ASV303	Bacteria	Proteobacteria	Alphaproteobacteria	Rhizobiales	Labraceae	Labrys	0	0	0	0	0	0	0	0	0	0	0	0	0	0	0	0	0	0	0	0	0	0	0	0	0	0	0	0	0	0	0	10.0365	0	0	0	0	0	0	0	0	0	0	0
ASV304	Bacteria	Bacteroidetes	Bacteroidia	Flavobacteriales	Flavobacteriaceae	Flavobacterium	0	0	0	57.8758	0	0	0	0	0	0	0	0	0	0	0	0	0	0	0	262.676	0	0	0	0	0	0	0	0	0	0	0	0	157.715	0	0	0	0	0.0551051	0	0	0	0	0
ASV305	Bacteria	Bacteroidetes	Bacteroidia	Chitinophagales	Chitinophagaceae	Filimonas	0	0	0	0	0	0	0	0	0	0	0	0	0	0	0	0	0	0	0	0	0	0	0	0	0	0	0	0	0	0	0	19.4456	0	0	0	0	0	0	0	0	0	0	0
ASV306	Bacteria	Actinobacteria	Actinobacteria	Catenulisporales	Actinospicaceae	Actinospica	0	0	0	0	0	0	0	0	0	0	0	0	0	2.09146	0	0	0	0	0	0	0	0	0	0	0	0	0	0	0	0	0	0	0	0	0	0	0	0	0	0	0	0	0
ASV307	Bacteria	Proteobacteria	Alphaproteobacteria	Acetobacterales	Acetobacteraceae	Muricoccus	0	0	0	0	0	0	0	0	0	0	0	0	0	0	0	0	0	0	0	0	0	0	0	0	0	0	0	0	0	0	0	0	2.94794	0	0	0	0	0	0	0	0	0	0
ASV308	Bacteria	Proteobacteria	Gammaproteobacteria	Betaproteobacteriales	Burkholderiaceae	Massilia	0	0	0	0	0	0	0	0	0	0	8.76594	0	0	0	0	0	0	0	0	0	0	0	0	0	0	0	0	0	0	0	0	0	0	0	0	0	0	0	0	0	0	0	0
ASV309	Bacteria	Bacteroidetes	Bacteroidia	Cytophagales	Spirosomaceae	Huanghella	0	0	0	0	0	0	0	0	0	0	0	0	0	0	0	0	0	0	0	0	0	0	0	0	0	0	0	6.97448	0	0	0	0	0	0	0	0	0	0	0	0	0	0	0
ASV310	Bacteria	Proteobacteria	Alphaproteobacteria	Rhizobiales	Rhizobiaceae	Allorhizobium-Neorhizobium-Pararhizobium-Rhizobium	0	0	0	1283.19	0	0	0	0	0	0	0	0	0	0	0	0	0	0	0	0	0	0	0	0	0	0	0	0	0	0	0	0	0	0	0	0	0	1.22176	0	0	0	0	0
ASV311	Bacteria	Proteobacteria	Alphaproteobacteria	Sphingomonadales	Sphingomonadaceae	Sphingoaurantiacus	0	0	0	0	0	0	0	0	0	0	0	0	0	0	0	0	0	0	0	0	0	0	0	0	0	0	0	0	0	0	0	10.0365	0	0	0	0	0	0	0	0	0	0	0
ASV312	Bacteria	Proteobacteria	Alphaproteobacteria	Rhizobiales	Beijerinckiaceae	Methylobacterium	0	0	0	0	0	0	0	0	0	0	0	0	0	0	0	0	0	0	0	0	0	0	0	0	0	0	0	0	0	0	0	15.682	0	0	0	0	0	0	0	0	0	0	0
ASV313	Bacteria	Armatimonadetes	Fimbriimonadia	Fimbriimonadales	Fimbriimonadaceae		0	0	0	0	0	0	0	0	0	0	0	0	0	0	0	0	0	0	0	0	0	0	0	0	0	0	0	0	0	0	0	5.64551	0	0	0	0	0	0	0	0	0	0	0
ASV314	Bacteria	Proteobacteria	Gammaproteobacteria	Pseudomonadales	Pseudomonadaceae	Pseudomonas	0	0	0	1546.11	0	0	0	0	0	0	0	0	0	0	0	0	0	0	0	0	0	0	0	0	0	0	0	0	0	0	0	0	0	0	0	0	0	1.47209	0	0	0	0	0
ASV315	Bacteria	Proteobacteria	Alphaproteobacteria	Sphingomonadales	Sphingomonadaceae	Sphingobium	0	0	0	0	0	0	0	0	0	0	0	0	0	0	0	0	0	0	0	0	0	0	0	0	0	0	0	0	0	0	0	0	0	26.0926	0	0	0	0	0	0	0	0	0
ASV316	Bacteria	Bacteroidetes	Bacteroidia	Chitinophagales	Chitinophagaceae	uncultured	0	0	0	0	0	0	0	0	0	0	0	0	0	0	0	0	0	0	0	0	0	0	0	0	0	0	0	0	0	0	0	13.8001	0	0	0	0	0	0	0	0	0	0	0
ASV317	Bacteria	Proteobacteria	Alphaproteobacteria	Rhizobiales	Xanthobacteraceae	Afipia	0	0	0	0	0	32.4548	0	0	0	0	0	0	0	0	0	0	0	0	0	0	0	0	0	0	0	0	0	0	0	0	0	0	0	0	0	0	0	0	0	0.108012	0	0	0
ASV318	Bacteria	Proteobacteria	Gammaproteobacteria	Pseudomonadales	Pseudomonadaceae	Pseudomonas	0	0	0	0	0	0	0	0	0	0	0	0	0	0	0	0	0	0	0	0	0	0	0	0	22.5374	0	0	0	0	0	0	0	0	0	0	0	0	0	0	0	0	0	0
ASV319	Bacteria	Proteobacteria	Alphaproteobacteria	Caulobacterales	Caulobacteraceae	Brevundimonas	0	0	0	0	0	0	0	0	0	0	0	0	0	0	0	3.39941	0	0	0	0	0	191.162	0	0	0	0	0	4.64966	0	0	0	0	0	0	0	0	0	0	0	0	0	0	0
ASV320	Bacteria	Bacteroidetes	Bacteroidia	Sphingobacteriales	Sphingobacteriaceae	Pedobacter	0	0	0	0	0	0	0	0	0	0	0	0	35.4765	0	0	0	0	0	0	0	0	0	0	0	0	0	0	0	0	0	0	0	0	0	0	0	0	0	0	0	0	0	0
ASV321	Bacteria	Actinobacteria	Actinobacteria	Streptomycetales	Streptomycetaceae		0	0	0	0	0	0	0	0	0	0	0	0	0	0	0	0	3.60741	0	0	0	0	0	0	0	0	0	0	0	0	0	0	0	0	0	0	0	0	0	0	0	0	0	0
ASV322	Bacteria	Firmicutes	Clostridia	Clostridiales	Clostridiaceae 1	Clostridium sensu stricto 1	0	0	0	0	0	0	0	0	0	0	0	49.8089	0	0	0	0	0	366.431	0	0	0	0	0	0	0	0	0	0	0	0	0	0	0	1942.97	0	0	0	0	0	0	0	0	0
ASV323	Bacteria	Bacteroidetes	Bacteroidia	Sphingobacteriales	Sphingobacteriaceae	Pedobacter	0	0	0	0	0	0	0	0	0	0	0	0	0	0	61.5962	0	0	0	0	0	0	35.8428	0	0	0	0	72.5999	0	0	0	0	0	0	0	0	0	0	0	0	0	0	0	0
ASV324	Bacteria	Proteobacteria	Alphaproteobacteria	Sphingomonadales	Sphingomonadaceae	Sphingobium	0	0	0	0	0	0	0	0	0	0	0	0	0	0	0	0	0	0	0	0	0	0	0	0	0	0	0	0	0	0	0	3.76367	0	0	0	0	0	0	0	0	0	0	0
ASV325	Bacteria	Acidobacteria	Acidobacteriia	Acidobacteriales	Acidobacteriaceae (Subgroup 1)	Granulicella	0	0	0	0	0	0	0	0	0	0	0	0	0	0	0	0	0	0	0	0	0	0	0	0	0	0	0	0	0	0	0	6.90006	0	0	0	0	0	0	0	0	0	0	0
ASV326	Bacteria	Proteobacteria	Gammaproteobacteria	Betaproteobacteriales	Burkholderiaceae	Burkholderia-Caballeronia-Paraburkholderia	0	0	0	0	0	0	0	0	0	0	0	0	0	0	0	0	0	0	0	0	0	64.0826	0	0	0	0	0	0	0	0	0	0	0	0	0	0	0	0	0	0	0	0	0
ASV327	Bacteria	Firmicutes	Clostridia	Clostridiales	Ruminococcaceae	Ruminococcaceae UCG-010	0	0	0	0	0	0	0	0	0	0	0	0	0	0	0	0	0	0	0	0	0	0	5.80099	0	0	0	0	0	0	0	0	0	0	0	0	0	0	0	0	0	0	0	0
ASV328	Bacteria	Proteobacteria	Alphaproteobacteria	Acetobacterales	Acetobacteraceae	Acidiphilium	0	0	0	0	0	0	0	0	0	0	0	0	0	0	0	0	0	0	0	0	0	0	0	0	0	0	0	0	0	0	0	8.15462	0	0	0	0	0	0	0	0	0	0	0
ASV329	Bacteria	Actinobacteria	Actinobacteria	Corynebacteriales	Corynebacteriaceae	Corynebacterium 1	0	0	0	0	0	0	0	0	0	0	2.92198	0	0	0	0	0	0	0	0	0	0	0	0	0	0	0	0	0	0	0	0	0	0	0	0	0	0	0	0	0	0	0	0
ASV330	Bacteria	Proteobacteria	Gammaproteobacteria	Xanthomonadales	Xanthomonadaceae	Pseudoxanthomonas	0	3.12411	0	0	0	0	0	0	0	0	0	0	0	0	0	0	0	0	0	0	0	0	0	0	0	0	0	0	0	0	0	0	0	0	0	0.00552517	0	0	0	0	0	0	0
ASV331	Bacteria	Proteobacteria	Gammaproteobacteria	Gammaproteobacteria Incertae Sedis	Unknown Family	Acidibacter	0	0	0	0	0	0	0	0	0	0	0	0	0	0	0	0	8.4173	0	0	0	0	0	0	0	0	0	0	0	0	0	0	0	0	0	0	0	0	0	0	0	0	0	0
ASV332	Bacteria	Bacteroidetes	Bacteroidia	Chitinophagales	Chitinophagaceae	uncultured	0	0	0	0	2.09558	0	0	0	0	0	0	0	0	0	0	0	0	0	0	0	0	0	0	0	0	0	0	0	0	0	0	0	0	0	0	0	0	0	0.00639448	0	0	0	0
ASV333	Bacteria	Bacteroidetes	Bacteroidia	Sphingobacteriales	Sphingobacteriaceae	Pedobacter	0	0	0	0	0	0	0	0	0	0	0	0	0	0	0	0	0	0	0	0	0	0	0	0	0	0	0	0	0	34.8075	0	0	0	0	0	0	0	0	0	0	0	0	0
ASV334	Bacteria	Bacteroidetes	Bacteroidia	Sphingobacteriales	Sphingobacteriaceae	Mucilaginibacter	0	0	0	0	0	0	0	0	0	0	0	0	0	0	0	0	0	0	0	0	0	0	0	0	0	0	0	0	0	0	0	6.27278	0	0	0	0	0	0	0	0	0	0	0
ASV335	Bacteria	Proteobacteria	Gammaproteobacteria	Pseudomonadales	Pseudomonadaceae	Pseudomonas	0	0	0	0	0	0	0	0	0	0	0	0	0	0	427.101	0	0	0	32.8975	0	0	0	0	0	0	0	413.928	0	0	0	0	0	0	34.4795	0	0	0	0	0	0	0	0	0
ASV336	Bacteria						0	0	0	0	0	0	0	0	0	0	0	0	0	0	0	0	0	0	0	0	0	0	0	0	0	0	0	0	0	0	3.15662	0	0	0	0	0	0	0	0	0	0	0	0
ASV337	Bacteria	Proteobacteria	Gammaproteobacteria	Pseudomonadales	Pseudomonadaceae	Pseudomonas	0	0	0	0	0	0	0	0	0	0	0	0	0	0	0	0	0	0	0	0	0	0	0	0	0	0	0	0	0	0	13.2578	0	0	0	0	0	0	0	0	0	0	0	0
ASV338	Bacteria	Bacteroidetes	Bacteroidia	Cytophagales	Hymenobacteraceae	Hymenobacter	0	0	0	0	0	0	0	0	0	0	0	0	0	0	0	0	0	0	0	0	0	0	0	0	0	0	0	0	0	0	0	11.9183	0	0	0	0	0	0	0	0	0	0	0
ASV339	Bacteria	Proteobacteria	Alphaproteobacteria	Caulobacterales	Caulobacteraceae	Brevundimonas	0	0	0	0	0	0	0	0	0	0	0	0	0	0	0	0	0	0	0	0	0	0	0	0	0	0	0	0	0	0	0	2.50911	0	0	0	0	0	0	0	0	0	0	0
ASV340	Bacteria	Proteobacteria	Alphaproteobacteria	Acetobacterales	Acetobacteraceae	Acetobacter	0	0	0	0	0	0	0	0	0	0	0	0	0	0	0	0	0	3440.11	0	0	0	0	0	0	0	0	0	0	0	0	0	0	0	0	0	0	0	0	0	0	0	0	0
ASV341	Bacteria	Proteobacteria	Gammaproteobacteria	Betaproteobacteriales	Burkholderiaceae	Alcaligenes	0	0	0	0	0	19.091	0	0	0	0	0	0	0	0	0	0	0	0	0	0	0	0	0	0	0	0	0	0	0	0	0	0	0	0	0	0	0	0	0	0.0635364	0	0	0
ASV342	Bacteria	Bacteroidetes	Bacteroidia	Sphingobacteriales	Sphingobacteriaceae	Pedobacter	0	0	0	347.255	386.634	0	0	0	0	0	0	0	0	0	0	0	0	0	0	0	0	0	0	0	0	0	0	0	0	0	0	0	0	0	0	0	0	0.330631	1.17978	0	0	0	0
ASV343	Bacteria	Bacteroidetes	Bacteroidia	Flavobacteriales	Flavobacteriaceae	Flavobacterium	0	0	0	0	0	0	0	0	0	0	0	0	0	0	85.0129	0	0	0	0	0	0	0	0	0	0	35.8281	109.983	0	0	0	0	0	0	12.1144	0	0	0	0	0	0	0	0	0
ASV344	Bacteria	Bacteroidetes	Bacteroidia	Flavobacteriales	Weeksellaceae	Chryseobacterium	0	0	0	0	0	0	0	0	0	0	0	0	0	0	0	0	0	0	0	0	0	0	0	0	0	0	0	0	0	0	0	15.682	11.7917	0	0	0	0	0	0	0	0	0	0
ASV345	Bacteria	Proteobacteria	Gammaproteobacteria	Xanthomonadales	Xanthomonadaceae	Pseudoxanthomonas	0	0	0	0	0	0	0	0	0	0	0	0	0	0	0	0	0	0	0	0	0	0	0	0	0	0	0	0	0	0	0	0	0	10.2507	0	0	0	0	0	0	0	0	0
ASV346	Bacteria	Proteobacteria	Alphaproteobacteria	Rhizobiales	Beijerinckiaceae	1174-901-12	0	0	0	0	0	0	0	0	0	0	0	0	0	0	0	0	0	0	0	0	0	0	0	0	0	0	0	0	0	0	48.612	60.846	0	0	0	0	0	0	0	0	0	0	0
ASV347	Bacteria	Proteobacteria	Alphaproteobacteria	Sphingomonadales	Sphingomonadaceae	Sphingomonas	0	0	0	0	0	0	0	0	0	0	0	0	0	0	0	0	0	0	0	0	0	0	0	0	0	0	0	0	0	0	0	23.2093	0	0	0	0	0	0	0	0	0	0	0
ASV348	Bacteria	Actinobacteria	Thermoleophilia	Gaiellales	uncultured	uncultured Rubrobacterales bacterium	0	0	0	0	0	0	0	0	0	0	0	0	0	0	0	0	0	0	0	0	0	0	0	7.5689	0	0	0	0	0	0	0	0	0	0	0	0	0	0	0	0	0	0	0
ASV349	Bacteria	Proteobacteria	Alphaproteobacteria	Sphingomonadales	Sphingomonadaceae		0	0	0	0	0	0	0	0	0	0	0	0	0	0	0	0	0	0	0	0	0	0	0	0	0	0	0	0	0	0	0	5.64551	0	0	0	0	0	0	0	0	0	0	0
ASV350	Bacteria	Proteobacteria	Alphaproteobacteria	Acetobacterales	Acetobacteraceae	Roseomonas	0	0	0	0	0	0	0	0	24.2644	0	0	0	0	0	0	0	0	0	0	0	0	0	0	0	0	0	0	0	0	0	0	5.01823	0	0	0	0	0	0	0	0	0	0	0.0472007
ASV351	Bacteria	Acidobacteria	Acidobacteriia	Acidobacteriales	Acidobacteriaceae (Subgroup 1)	Granulicella	0	0	0	0	0	0	0	0	0	0	0	0	0	0	0	0	0	0	0	0	0	0	0	0	0	0	0	0	0	0	7.57589	10.0365	0	0	0	0	0	0	0	0	0	0	0
ASV352	Bacteria	Proteobacteria	Gammaproteobacteria	Enterobacteriales	Enterobacteriaceae		0	6548.91	23.7525	71.1045	841.025	6779.23	30.0421	18620.6	1627.06	299.42	9239.3	0	0	524.957	114.538	0	381.183	5168.6	0	556.096	434.816	614.758	1568.2	3112.71	2717.5	100.97	164.704	292.347	2341.42	0	0	44.5368	3407.82	1728.63	0	11.5821	0.0552621	0.0677005	2.56632	22.5618	0.0487908	22.0673	3.16507
ASV353	Bacteria	Proteobacteria	Alphaproteobacteria	Rhizobiales	Beijerinckiaceae	Methylocella	0	0	0	0	0	0	0	0	0	0	0	0	0	0	0	0	0	0	0	0	0	0	0	0	0	0	0	0	0	0	6.31324	41.4004	0	0	0	0	0	0	0	0	0	0	0
ASV354	Bacteria	Proteobacteria	Gammaproteobacteria	Betaproteobacteriales	Burkholderiaceae		0	0	0	0	0	0	0	0	274.996	0	0	0	0	671.359	0	0	137.082	0	8.22437	0	0	34.7566	0	13.2456	187.234	320.824	0	1868.58	2265.94	0	0	287.921	0	0	0	0	0	0	0	0	0	0	0.534942
ASV355	Bacteria	Actinobacteria	Actinobacteria	Micromonosporales	Micromonosporaceae	Micromonospora	0	0	0	0	0	0	2.43585	0	0	0	0	0	0	0	0	0	0	0	0	0	0	0	0	0	0	0	0	0	0	0	0	0	0	0	0	0	0	0	0	0	0.00395601	0	0
ASV356	Bacteria	Acidobacteria	Acidobacteriia	Subgroup 2	uncultured Acidobacteria bacterium	uncultured Acidobacteria bacterium	0	0	0	0	0	0	0	3.56239	0	0	0	0	0	0	0	0	0	0	0	0	0	0	0	0	0	0	0	0	0	0	0	0	0	0	0	0	0	0	0	0	0	0.00422178	0
ASV357	Bacteria	Proteobacteria	Gammaproteobacteria	Pseudomonadales	Moraxellaceae	Acinetobacter	0	0	0	0	0	0	0	0	0	0	0	0	0	0	0	0	0	0	0	0	4.80839	0	0	0	0	0	0	0	0	0	0	0	0	0	0	0	0	0	0	0	0	0	0
ASV358	Bacteria	Proteobacteria	Alphaproteobacteria	Sphingomonadales	Sphingomonadaceae	Sphingomonas	0	0	0	0	0	0	0	0	9.43614	0	0	0	0	0	0	0	33.6692	0	0	0	0	0	0	0	0	0	0	0	0	0	0	0	0	0	0	0	0	0	0	0	0	0	0.0183558
ASV359	Bacteria	Proteobacteria	Gammaproteobacteria	Betaproteobacteriales	Burkholderiaceae		0	96.8473	0	0	0	0	0	0	0	0	0	0	0	16.7317	0	0	0	0	0	0	0	0	0	0	0	0	0	0	0	0	0	0	0	0	0	0.17128	0	0	0	0	0	0	0
ASV360	Bacteria	Verrucomicrobia	Verrucomicrobiae	Chthoniobacterales	Chthoniobacteraceae	LD29	0	0	0	0	0	0	0	0	0	0	0	0	0	0	0	0	0	0	0	0	0	0	0	0	0	0	0	0	0	0	0	7.52734	0	0	0	0	0	0	0	0	0	0	0
ASV361	Bacteria	Proteobacteria	Alphaproteobacteria	Sphingomonadales	Sphingomonadaceae	Sphingomonas	0	0	0	0	0	0	0	0	0	0	0	19.0446	0	0	0	0	0	45.8038	0	0	0	0	0	0	0	0	0	0	0	0	0	0	0	0	0	0	0	0	0	0	0	0	0
ASV362	Bacteria	Proteobacteria	Gammaproteobacteria	Pseudomonadales	Pseudomonadaceae	Pseudomonas	0	0	0	0	0	0	0	0	0	0	0	0	0	0	0	0	280.176	0	0	0	0	0	0	0	0	0	0	0	0	0	0	0	0	0	0	0	0	0	0	0	0	0	0
ASV363	Bacteria	Proteobacteria	Gammaproteobacteria	Pseudomonadales	Pseudomonadaceae	Pseudomonas	0	0	0	0	0	0	0	0	0	9225.28	0	0	15.9033	23.0061	150.682	58.9231	0	0	78.1315	612.73	0	190.075	0	1703	0	0	220.509	74.3945	98.4478	0	0	0	0	440.779	0	0	0	0	0	0	0	0	0
ASV364	Bacteria	Actinobacteria	Actinobacteria	Propionibacteriales	Nocardioidaceae	Nocardioides	0	0	0	0	0	11.4546	0	0	0	0	0	0	0	0	0	0	0	0	0	0	0	0	0	0	0	0	0	0	0	0	0	0	0	0	0	0	0	0	0	0.0381219	0	0	0
ASV365	Bacteria	Bacteroidetes	Bacteroidia	Sphingobacteriales	Sphingobacteriaceae	Pedobacter	0	0	0	0	0	0	0	0	0	0	0	0	0	0	0	0	0	0	0	0	0	0	0	0	0	99.3415	0	0	0	0	0	0	0	16.7738	0	0	0	0	0	0	0	0	0
ASV366	Bacteria	Proteobacteria	Gammaproteobacteria	Pseudomonadales	Pseudomonadaceae	Pseudomonas	0	0	0	0	0	0	8.93144	0	0	0	0	0	0	0	0	0	0	0	0	0	0	0	0	0	0	0	0	0	0	0	0	0	0	0	0	0	0	0	0	0	0.0145054	0	0
ASV367	Bacteria	Proteobacteria	Alphaproteobacteria	Rhizobiales	Beijerinckiaceae	1174-901-12	0	0	0	0	0	0	0	0	0	0	0	0	0	0	0	0	0	0	0	0	0	0	0	0	0	0	0	0	0	0	0	57.0823	0	0	0	0	0	0	0	0	0	0	0
ASV368	Bacteria	Proteobacteria	Gammaproteobacteria	Xanthomonadales	Rhodanobacteraceae	Luteibacter	0	0	0	0	0	0	0	0	0	0	0	0	0	0	0	37.3935	0	0	0	0	0	0	0	0	0	0	0	0	0	0	0	0	0	0	0	0	0	0	0	0	0	0	0
ASV369	Bacteria	Actinobacteria	Actinobacteria	Frankiales	uncultured		0	0	0	0	0	0	0	0	0	0	0	0	0	0	0	0	0	0	0	0	0	0	0	0	0	0	0	0	0	0	0	7.52734	0	0	0	0	0	0	0	0	0	0	0
ASV370	Bacteria	Bacteroidetes	Bacteroidia	Cytophagales	Spirosomaceae	Spirosoma	0	0	0	0	0	0	0	0	0	0	0	0	0	0	0	0	0	0	0	0	0	0	0	0	0	0	0	0	0	0	0	3.13639	0	0	0	0	0	0	0	0	0	0	0
ASV371	Bacteria	Proteobacteria	Gammaproteobacteria	Gammaproteobacteria Incertae Sedis	Unknown Family	Acidibacter	0	0	0	4.96078	0	0	0	0	0	0	0	0	0	0	0	0	0	0	0	0	0	0	0	0	0	0	0	0	0	0	0	0	0	0	0	0	0	0.00472329	0	0	0	0	0
ASV372	Bacteria	Bacteroidetes	Bacteroidia	Flavobacteriales	Flavobacteriaceae	Flavobacterium	0	0	0	0	0	0	0	0	0	0	0	222.675	0	0	0	0	0	0	0	0	0	0	0	0	0	0	0	310.365	0	0	0	99.7373	0	0	0	0	0	0	0	0	0	0	0
ASV373	Bacteria	Proteobacteria	Alphaproteobacteria	Sphingomonadales	Sphingomonadaceae	Sphingomonas	0	0	0	0	0	0	0	0	0	0	0	7.32484	0	0	0	0	0	0	0	0	0	0	0	0	0	0	0	0	0	0	0	0	0	0	0	0	0	0	0	0	0	0	0
ASV374	Bacteria	Proteobacteria	Gammaproteobacteria	Enterobacteriales	Enterobacteriaceae		0	0	0	0	0	0	0	0	0	0	398.85	676.815	0	0	0	0	0	308.573	0	0	0	0	0	0	0	0	0	0	0	0	0	0	0	0	0	0	0	0	0	0	0	0	0
ASV375	Bacteria	Proteobacteria	Gammaproteobacteria	Betaproteobacteriales	Burkholderiaceae	Massilia	0	0	0	0	0	0	0	0	0	0	0	0	46.4865	0	0	0	0	0	0	0	0	0	0	0	0	0	0	0	0	0	0	0	0	0	0	0	0	0	0	0	0	0	0
ASV376	Bacteria	Actinobacteria	Actinobacteria	Frankiales	Acidothermaceae	Acidothermus	0	0	6.65069	0	0	0	0	0	0	0	0	0	0	0	0	0	0	0	0	0	0	0	0	0	0	0	0	0	0	0	0	0	0	0	0	0	0.0154734	0	0	0	0	0	0
ASV377	Bacteria	FBP	uncultured actinobacterium	uncultured actinobacterium	uncultured actinobacterium	uncultured actinobacterium	0	0	0	0	0	0	0	0	0	0	0	0	0	0	0	0	0	0	0	0	0	0	0	0	0	0	0	4.06845	0	0	0	0	0	0	0	0	0	0	0	0	0	0	0
ASV378	Bacteria	Proteobacteria	Alphaproteobacteria	Acetobacterales	Acetobacteraceae	Roseomonas	0	0	0	0	14.3198	0	0	0	0	0	0	0	0	0	0	0	0	0	0	0	0	0	0	0	0	0	0	0	0	0	0	0	0	0	0	0	0	0	0.0436956	0	0	0	0
ASV379	Bacteria	Proteobacteria	Gammaproteobacteria	Xanthomonadales	Rhodanobacteraceae	Dokdonella	0	0	0	0	0	0	0	0	0	0	0	0	0	0	0	0	0	0	0	0	0	0	0	5.67668	0	0	0	0	0	0	0	0	0	0	0	0	0	0	0	0	0	0	0
ASV380	Bacteria	Proteobacteria	Alphaproteobacteria	Caulobacterales	Caulobacteraceae	Brevundimonas	0	658.405	0	0	0	0	86.0666	0	0	0	0	14.6497	0	0	0	0	0	7.23219	0	0	0	0	0	0	0	0	0	0	8.20398	0	0	0	0	0	0	1.16443	0	0	0	0	0.139779	0	0
ASV381	Bacteria	Proteobacteria	Gammaproteobacteria	Pseudomonadales	Pseudomonadaceae	Pseudomonas	0	0	0	0	0	0	0	0	0	0	0	0	0	0	0	0	0	0	0	2141.86	0	0	0	0	0	0	0	0	0	0	0	25.7184	0	0	0	0	0	0	0	0	0	0	0
ASV382	Bacteria	Proteobacteria	Alphaproteobacteria	Caulobacterales	Caulobacteraceae	Caulobacter	0	0	0	0	0	0	0	0	0	0	0	0	0	0	0	0	0	14.4644	26.7292	0	0	0	3.86733	0	0	0	0	963.06	0	137.972	0	0	0	75.4822	0	0	0	0	0	0	0	0	0
ASV383	Bacteria	Actinobacteria	Actinobacteria	Micrococcales	Beutenbergiaceae		0	0	0	0	0	1019.46	0	0	0	0	0	0	0	0	0	0	0	0	0	0	0	0	0	0	0	0	0	0	0	0	0	0	0	0	0	0	0	0	0	3.39285	0	0	0
ASV384	Bacteria	Actinobacteria	MB-A2-108	uncultured bacterium	uncultured bacterium	uncultured bacterium	0	0	0	0	0	0	0	0	0	0	0	0	0	0	0	0	0	0	0	0	0	0	0	0	0	0	0	0	0	0	4.41927	0	0	0	0	0	0	0	0	0	0	0	0
ASV385	Bacteria	Proteobacteria	Alphaproteobacteria	Rhizobiales	Beijerinckiaceae		0	0	0	0	0	0	0	0	0	0	0	0	0	0	0	0	0	0	0	0	0	0	0	0	0	0	0	0	0	0	0	3.76367	0	0	0	0	0	0	0	0	0	0	0
ASV386	Bacteria	Bacteroidetes	Bacteroidia	Flavobacteriales	Weeksellaceae	Chryseobacterium	0	0	0	0	0	0	0	0	0	0	10.2269	0	0	0	0	0	0	0	0	0	0	0	0	0	0	0	0	8.7181	0	0	0	0	0	0	0	0	0	0	0	0	0	0	0
ASV387	Bacteria	Acidobacteria	Acidobacteriia	Acidobacteriales	Acidobacteriaceae (Subgroup 1)	Terriglobus	0	0	0	0	0	0	0	0	0	0	0	0	0	0	0	0	0	0	0	0	0	0	0	0	0	0	0	0	0	0	0	4.39095	0	0	0	0	0	0	0	0	0	0	0
ASV388	Bacteria	Proteobacteria	Alphaproteobacteria	Rhizobiales	Devosiaceae		0	0	0	0	0	0	0	0	0	0	0	0	0	0	0	0	0	0	0	0	0	0	0	0	0	0	0	0	0	0	0	16.9365	0	0	0	0	0	0	0	0	0	0	0
ASV389	Bacteria	Actinobacteria	Actinobacteria	Corynebacteriales	Corynebacteriaceae	Corynebacterium 1	0	0	0	0	0	0	0	0	6.7401	0	0	0	0	0	0	0	0	0	0	0	0	0	0	0	0	0	0	0	0	0	0	0	0	0	0	0	0	0	0	0	0	0	0.0131113
ASV390	Bacteria	Proteobacteria	Alphaproteobacteria	Rhizobiales	Beijerinckiaceae	Methylobacterium	0	0	0	0	0	0	0	0	0	0	0	0	0	0	0	0	0	0	0	0	0	0	0	5.67668	0	0	0	0	0	0	0	0	0	0	0	0	0	0	0	0	0	0	0
ASV391	Bacteria	Bacteroidetes	Bacteroidia	Cytophagales	Spirosomaceae	Spirosoma	0	0	0	0	0	0	0	0	0	0	0	0	0	0	0	0	0	0	0	0	0	0	0	0	0	0	0	0	0	0	0	4.39095	0	0	0	0	0	0	0	0	0	0	0
ASV392	Bacteria	Actinobacteria	Actinobacteria	Propionibacteriales	Nocardioidaceae	Marmoricola	0	0	0	0	0	0	0	0	0	0	0	0	0	0	0	0	0	0	0	0	0	0	0	0	0	0	0	0	0	0	0	12.5456	0	0	0	0	0	0	0	0	0	0	0
ASV393	Bacteria	Bacteroidetes	Bacteroidia	Sphingobacteriales	KD3-93		0	0	0	0	0	0	0	0	0	0	0	0	0	0	0	0	0	0	0	0	0	0	0	0	0	0	0	0	0	0	0	6.90006	0	0	0	0	0	0	0	0	0	0	0
ASV394	Bacteria	Actinobacteria	Actinobacteria	Micrococcales	Microbacteriaceae		0	0	0	0	0	0	0	0	0	0	0	0	0	0	0	0	0	0	0	0	0	0	0	0	0	0	0	0	0	0	0	12.5456	0	0	0	0	0	0	0	0	0	0	0
ASV395	Bacteria	Proteobacteria	Alphaproteobacteria	Caulobacterales	Caulobacteraceae	uncultured	0	0	0	0	0	0	0	0	0	0	0	0	0	0	0	0	0	0	0	0	0	0	0	0	0	0	0	0	0	0	5.05059	31.3639	0	0	0	0	0	0	0	0	0	0	0
ASV396	Bacteria	Actinobacteria	Actinobacteria	Frankiales	Geodermatophilaceae		0	0	0	0	0	0	0	0	0	0	0	0	0	0	0	0	0	0	0	0	0	0	0	0	0	0	0	0	0	0	0	18.8184	0	0	0	0	0	0	0	0	0	0	0
ASV397	Bacteria	Bacteroidetes	Bacteroidia	Chitinophagales	Chitinophagaceae	Parafilimonas	0	0	0	0	0	0	0	0	0	0	0	0	0	0	0	0	0	0	0	0	0	0	0	0	0	0	0	0	0	0	0	6.27278	0	0	0	0	0	0	0	0	0	0	0
ASV398	Bacteria	Proteobacteria	Alphaproteobacteria	Sphingomonadales	Sphingomonadaceae	Sphingomonas	0	0	0	0	0	0	0	0	0	0	0	0	0	0	0	3.39941	0	0	0	0	0	0	0	0	0	0	0	0	0	0	0	0	0	0	0	0	0	0	0	0	0	0	0
ASV399	Bacteria	Proteobacteria	Gammaproteobacteria	Betaproteobacteriales	Burkholderiaceae	Massilia	0	0	0	0	0	0	0	0	0	0	0	0	247.112	0	0	0	0	0	0	0	0	0	0	0	0	0	0	0	0	0	0	0	0	0	0	0	0	0	0	0	0	0	0
ASV400	Bacteria	Actinobacteria	Actinobacteria	Kineosporiales	Kineosporiaceae	Kineococcus	0	0	0	0	0	0	0	0	0	0	0	0	0	0	0	0	0	0	0	0	0	0	0	0	0	0	0	0	0	0	0	5.64551	0	0	0	0	0	0	0	0	0	0	0
ASV401	Bacteria	Proteobacteria	Alphaproteobacteria	Acetobacterales	Acetobacteraceae	Acetobacter	0	0	0	0	0	0	0	0	0	0	0	0	0	0	0	0	0	407.413	0	0	0	0	0	0	0	0	0	0	0	0	0	0	0	0	0	0	0	0	0	0	0	0	0
ASV402	Bacteria	Proteobacteria	Alphaproteobacteria	Sphingomonadales	Sphingomonadaceae	Sphingomonas	0	0	0	0	0	166.092	0	0	0	0	0	0	0	0	0	0	0	0	0	0	0	0	0	0	0	0	0	0	0	0	0	0	0	0	0	0	0	0	0	0.552767	0	0	0
ASV403	Bacteria	Proteobacteria	Alphaproteobacteria	Rhizobiales	Xanthobacteraceae		0	0	0	0	0	0	0	0	0	0	0	0	0	0	0	0	0	0	0	0	0	0	0	0	0	0	0	0	0	0	0	18.8184	0	0	0	0	0	0	0	0	0	0	0
ASV404	Bacteria	Proteobacteria	Alphaproteobacteria	Rhizobiales	Beijerinckiaceae	1174-901-12	0	0	0	0	0	0	0	0	0	0	0	0	0	0	0	0	0	0	0	0	0	0	0	0	0	0	0	0	0	0	0	8.15462	0	0	0	0	0	0	0	0	0	0	0
ASV405	Bacteria	Bacteroidetes	Bacteroidia	Chitinophagales	Chitinophagaceae	uncultured	0	0	0	11.5752	0	0	0	0	0	0	0	0	0	0	0	0	0	0	0	0	0	0	0	0	0	0	0	0	0	0	0	0	10.3178	0	0	0	0	0.011021	0	0	0	0	0
ASV406	Bacteria	Proteobacteria	Alphaproteobacteria	Rhizobiales	Beijerinckiaceae	Methylobacterium	0	0	0	0	0	0	0	0	0	0	0	0	0	0	0	0	0	0	0	0	22.6681	0	0	0	0	0	0	0	0	0	35.3542	71.5097	0	0	0	0	0	0	0	0	0	0	0
ASV407	Bacteria	Proteobacteria	Alphaproteobacteria	Sphingomonadales	Sphingomonadaceae	Sphingobium	0	0	0	38.0326	0	0	0	0	0	0	0	0	0	0	0	0	0	81.9648	0	0	0	0	0	0	0	0	0	0	0	0	0	0	0	0	0	0	0	0.0362119	0	0	0	0	0
ASV408	Bacteria	Actinobacteria	Actinobacteria	Kineosporiales	Kineosporiaceae	Kineosporia	0	0	0	0	0	0	0	0	0	0	0	0	0	0	0	0	0	0	0	0	0	0	0	0	0	0	0	0	0	0	0	77.1553	0	0	0	0	0	0	0	0	0	0	0
ASV409	Bacteria	Firmicutes	Bacilli	Lactobacillales	Lactobacillaceae	Lactobacillus	0	0	0	0	0	0	0	0	0	0	0	0	0	0	1.01812	0	0	28145.3	0	0	0	0	0	0	0	0	0	0	0	0	0	0	0	0	0	0	0	0	0	0	0	0	0
ASV410	Bacteria	Proteobacteria	Alphaproteobacteria	Sphingomonadales	Sphingomonadaceae	Novosphingobium	0	0	0	0	0	0	0	0	0	0	0	0	0	0	0	0	0	0	0	0	1063.34	774.421	0	0	0	0	0	0	0	0	0	0	0	0	0	0	0	0	0	0	0	0	0
ASV411	Bacteria	Proteobacteria	Gammaproteobacteria	Betaproteobacteriales	Burkholderiaceae	Duganella	0	0	0	0	45.4042	0	0	0	0	0	0	0	0	470.579	0	0	0	0	0	0	0	0	0	0	0	12857.4	0	0	0	0	0	249.657	0	0	0	0	0	0	0.138547	0	0	0	0
ASV412	Bacteria	Actinobacteria	Actinobacteria	Micrococcales	Microbacteriaceae		0	0	0	0	0	0	0	0	0	0	0	0	0	0	0	0	0	0	0	0	0	34.7566	0	0	0	0	0	0	0	0	0	0	0	0	0	0	0	0	0	0	0	0	0
ASV413	Bacteria	Proteobacteria	Gammaproteobacteria	Xanthomonadales	Xanthomonadaceae	Stenotrophomonas	0	677.15	0	0	0	0	0	0	0	0	0	0	0	0	0	0	0	0	0	0	0	0	0	0	0	0	0	0	0	0	0	0	0	0	0	1.19758	0	0	0	0	0	0	0
ASV414	Bacteria	Actinobacteria	Actinobacteria	Micrococcales	Micrococcaceae	Kocuria	0	4.68616	0	0	0	0	0	0	0	0	0	0	0	0	1.01812	0	0	0	0	0	0	0	0	0	0	0	0	0	0	0	0	0	0	0	0	0.00828775	0	0	0	0	0	0	0
ASV415	Bacteria	Proteobacteria	Alphaproteobacteria	Rhizobiales	Beijerinckiaceae	Methylobacterium	0	0	0	0	0	0	0	0	0	0	0	0	0	0	0	0	0	0	0	0	0	0	0	0	0	0	0	0	0	0	0	40.7731	0	0	0	0	0	0	0	0	0	0	0
ASV416	Bacteria	Firmicutes	Bacilli	Bacillales	Bacillaceae	Oceanobacillus	0	0	0	0	0	0	0	0	0	0	0	0	0	0	0	3.39941	0	0	0	0	0	0	0	0	0	0	0	0	0	0	0	0	0	0	0	0	0	0	0	0	0	0	0
ASV417	Bacteria	Proteobacteria	Alphaproteobacteria	Sphingomonadales	Sphingomonadaceae	Sphingomonas	0	0	0	0	0	0	38.9736	0	0	0	0	0	0	0	0	43.0592	0	0	0	85.7607	165.546	22.809	0	64.3357	119.622	8.14275	0	5.23086	0	16.7747	0	171.874	0	0	0	0	0	0	0	0	0.0632961	0	0
ASV418	Bacteria	Proteobacteria	Alphaproteobacteria	Caulobacterales	Caulobacteraceae	Brevundimonas	0	0	0	0	0	0	0	0	0	0	0	0	0	0	0	0	10.8222	0	0	0	0	0	0	0	0	0	0	0	0	0	0	0	0	0	0	0	0	0	0	0	0	0	0
ASV419	Bacteria	Actinobacteria	Actinobacteria	Micrococcales	Microbacteriaceae	Microbacterium	0	0	0	0	0	0	0	0	0	6.46229	0	0	0	0	0	0	0	0	0	0	0	0	0	0	0	0	0	0	0	0	0	0	0	0	0	0	0	0	0	0	0	0	0
ASV420	Bacteria	Actinobacteria	Thermoleophilia	Solirubrobacterales	Solirubrobacteraceae	Solirubrobacter	0	0	0	0	0	9.54552	0	0	0	0	0	0	0	0	0	0	0	0	0	0	0	0	0	0	0	0	0	0	0	0	0	0	0	0	0	0	0	0	0	0.0317682	0	0	0
ASV421	Bacteria	Actinobacteria	Thermoleophilia	Solirubrobacterales	Solirubrobacteraceae	Conexibacter	0	0	0	0	0	0	0	0	0	0	0	0	0	0	0	0	0	0	0	0	0	0	0	0	0	0	0	0	0	0	0	10.0365	0	0	0	0	0	0	0	0	0	0	0
ASV422	Bacteria	Proteobacteria	Gammaproteobacteria	Pseudomonadales	Pseudomonadaceae	Pseudomonas	0	0	0	0	0	0	0	0	0	0	0	0	0	121.305	0	0	0	0	0	0	0	0	0	0	0	0	0	0	0	0	0	0	0	0	0	0	0	0	0	0	0	0	0
ASV423	Bacteria	Proteobacteria	Gammaproteobacteria	Betaproteobacteriales	Burkholderiaceae	Variovorax	0	0	0	0	0	0	0	0	0	0	0	0	0	0	45.3063	0	0	0	0	0	0	0	0	0	13.0024	0	49.8447	0	0	0	0	0	0	0	0	0	0	0	0	0	0	0	0
ASV424	Bacteria	Proteobacteria	Alphaproteobacteria	Acetobacterales	Acetobacteraceae	Acetobacter	0	1.56205	0	0	0	0	0	0	0	0	0	884.84	0	0	0	0	0	36749.1	0	2.69688	0	0	0	0	0	0	0	0	0	0	0	0	0	0	0	0.00276258	0	0	0	0	0	0	0
ASV425	Bacteria	Proteobacteria	Deltaproteobacteria	Myxococcales	P3OB-42	uncultured bacterium	0	0	0	0	0	0	0	0	0	0	0	0	0	0	0	0	0	0	0	0	0	0	0	0	0	0	0	0	0	0	1.89397	0	0	0	0	0	0	0	0	0	0	0	0
ASV426	Bacteria	Proteobacteria	Gammaproteobacteria	Pseudomonadales	Pseudomonadaceae	Pseudomonas	0	0	0	0	456.836	0	0	68.8729	0	0	11942.1	5076.11	3042.42	962.072	2312.15	12717.2	1842.19	5057.71	6008.93	0	0	2169.03	175.963	0	723.799	45.5994	2642.31	1804.07	0	0	10954.7	0	44.2191	164.943	0	0	0	0	1.394	0	0	0.0816212	0
ASV427	Bacteria	Proteobacteria	Alphaproteobacteria	Rhizobiales	Beijerinckiaceae	1174-901-12	0	0	0	0	0	0	0	0	0	0	0	0	0	0	0	0	0	0	0	0	4.12148	0	0	0	0	0	0	0	0	0	0	48.3004	0	0	0	0	0	0	0	0	0	0	0
ASV428	Bacteria						0	0	0	0	0	0	0	0	0	0	0	0	0	0	0	0	0	0	0	0	0	35.8428	0	0	0	0	0	0	0	0	0	0	0	0	0	0	0	0	0	0	0	0	0
ASV429	Bacteria	Proteobacteria	Alphaproteobacteria	Acetobacterales	Acetobacteraceae	Acidiphilium	0	0	0	0	0	0	0	0	0	0	0	0	0	0	0	0	0	0	0	0	0	0	0	0	0	0	0	0	0	0	0	6.90006	0	0	0	0	0	0	0	0	0	0	0
ASV430	Bacteria	Proteobacteria	Gammaproteobacteria	Betaproteobacteriales	Burkholderiaceae	Cupriavidus	0	0	0	0	0	0	0	0	0	0	0	0	0	0	0	89.5178	0	0	0	0	0	0	0	0	0	0	0	0	0	0	0	0	0	0	0	0	0	0	0	0	0	0	0
ASV431	Bacteria	Proteobacteria	Gammaproteobacteria	Pseudomonadales	Pseudomonadaceae	Pseudomonas	0	0	0	0	0	0	0	0	0	0	0	0	0	0	0	0	0	0	0	0	0	0	0	0	0	0	0	0	0	0	0	0	47.167	0	0	0	0	0	0	0	0	0	0
ASV432	Bacteria	Proteobacteria	Alphaproteobacteria	Rhizobiales	Rhizobiaceae	Allorhizobium-Neorhizobium-Pararhizobium-Rhizobium	0	0	0	0	0	0	171.321	0	0	0	0	46.879	0	0	0	0	0	0	0	0	0	57.5657	0	0	0	26.0568	0	89.5059	0	0	0	12.5456	0	41.0027	0	0	0	0	0	0	0.278239	0	0
ASV433	Bacteria	Bacteroidetes	Bacteroidia	Sphingobacteriales	Sphingobacteriaceae	Mucilaginibacter	0	0	0	0	0	0	0	0	0	0	0	0	0	0	0	0	0	0	0	0	0	0	0	0	0	0	0	0	0	0	0	6.90006	0	0	0	0	0	0	0	0	0	0	0
ASV434	Bacteria	Acidobacteria	Acidobacteriia	Acidobacteriales	Acidobacteriaceae (Subgroup 1)	Granulicella	0	0	0	0	0	0	0	0	0	0	0	0	0	0	0	0	0	0	0	0	0	0	0	0	0	0	0	0	0	0	0	8.7819	0	0	0	0	0	0	0	0	0	0	0
ASV435	Bacteria	Firmicutes	Clostridia	Clostridiales	Lachnospiraceae	Anaerosporobacter	0	0	0	0	0	0	0	0	0	0	0	0	0	0	0	0	0	0	0	0	0	0	0	0	0	0	1.08358	0	0	0	0	0	0	1299.97	0	0	0	0	0	0	0	0	0
ASV436	Bacteria	Proteobacteria	Alphaproteobacteria	Rhizobiales	Rhizobiaceae		0	0	0	0	0	5179.4	0	0	0	0	0	0	0	0	0	0	0	0	0	0	0	0	0	0	0	0	0	0	0	0	0	0	0	0	0	0	0	0	0	17.2374	0	0	0
ASV437	Bacteria	Proteobacteria	Gammaproteobacteria	Enterobacteriales	Enterobacteriaceae	Pectobacterium	0	14.0585	0	772.228	0	11.4546	0	0	14.8282	921.954	0	98.1528	265.462	13655.1	0	0	972.799	55.4468	65.795	395.901	4069.96	5373.16	11186.2	6308.68	5097.8	1926.57	13.5448	885.178	19537	1885.9	30.9349	0	11836	8795.07	0	0.0248633	0	0.735259	0	0.0381219	0	0	0.0288449
ASV438	Bacteria	Proteobacteria	Alphaproteobacteria	Rhizobiales	Rhizobiaceae	Allorhizobium-Neorhizobium-Pararhizobium-Rhizobium	0	0	0	42.9934	1207.75	0	77.9471	0	0	0	20.4539	0	0	0	0	0	0	0	0	161.273	81.7427	265.019	0	0	0	0	0	92.4119	0	49.4854	0	0	266.788	71.7546	0	0	0	0.0409352	3.68535	0	0.126592	0	0
ASV439	Bacteria	Actinobacteria	Actinobacteria	Micrococcales	Cellulomonadaceae	Oerskovia	0	0	0	0	0	38.1821	0	0	0	0	0	0	0	0	0	0	0	0	0	0	0	0	0	0	0	0	0	0	0	0	0	0	0	0	0	0	0	0	0	0.127073	0	0	0
ASV440	Bacteria						0	0	0	0	0	0	0	0	0	0	0	0	0	0	0	0	0	0	0	0	0	0	0	0	0	0	0	0	0	0	0	4.39095	0	0	0	0	0	0	0	0	0	0	0
ASV441	Bacteria	Bacteroidetes	Bacteroidia	Flavobacteriales	Weeksellaceae	Chryseobacterium	0	0	0	0	0	0	0	0	0	0	0	0	0	0	0	0	0	0	0	0	0	0	0	0	0	96.0844	0	0	0	0	0	0	0	0	0	0	0	0	0	0	0	0	0
ASV442	Bacteria	Firmicutes	Clostridia	Clostridiales	Family XIII	Family XIII AD3011 group	0	0	0	0	0	0	0	0	0	0	0	0	0	0	0	0	0	0	4.11219	0	0	0	0	0	0	0	0	0	0	0	0	0	0	0	0	0	0	0	0	0	0	0	0
ASV443	Bacteria	Proteobacteria	Gammaproteobacteria	Pseudomonadales	Pseudomonadaceae	Pseudomonas	0	0	0	0	0	0	0	0	0	0	0	0	0	0	0	0	0	0	0	0	0	0	0	0	0	0	0	69.7448	0	0	0	0	0	0	0	0	0	0	0	0	0	0	0
ASV444	Bacteria	Proteobacteria	Gammaproteobacteria	Xanthomonadales	Xanthomonadaceae	Stenotrophomonas	0	0	5.70059	0	0	0	0	0	0	0	0	0	0	0	0	0	0	0	0	0	0	0	0	0	0	0	0	0	0	0	0	0	0	0	0	0	0.0132629	0	0	0	0	0	0
ASV445	Bacteria	Proteobacteria	Alphaproteobacteria	Sphingomonadales	Sphingomonadaceae	Sphingomonas	0	0	0	0	0	0	0	0	0	0	0	0	0	0	0	0	0	0	0	0	0	0	0	0	0	0	0	0	0	0	0	11.291	0	0	0	0	0	0	0	0	0	0	0
ASV446	Bacteria	Proteobacteria	Gammaproteobacteria	Betaproteobacteriales	Burkholderiaceae	Burkholderia-Caballeronia-Paraburkholderia	0	0	0	0	0	0	0	0	0	28.0033	0	0	0	0	0	72.5207	0	0	0	0	0	0	0	0	0	0	0	0	0	0	0	0	0	0	0	0	0	0	0	0	0	0	0
ASV447	Bacteria	Proteobacteria	Gammaproteobacteria	Enterobacteriales	Enterobacteriaceae		0	0	0	0	0	0	0	0	0	0	0	96.6879	0	0	0	0	0	0	0	0	0	0	0	0	0	0	0	0	190.332	0	0	0	0	0	0	0	0	0	0	0	0	0	0
ASV448	Bacteria	Proteobacteria	Alphaproteobacteria	Acetobacterales	Acetobacteraceae	Acidiphilium	0	0	0	0	0	0	0	0	0	0	0	0	0	0	0	0	0	0	0	0	0	0	0	0	0	0	0	0	0	0	0	4.39095	0	0	0	0	0	0	0	0	0	0	0
ASV449	Bacteria	Chloroflexi	Chloroflexia	Thermomicrobiales	JG30-KF-CM45	uncultured bacterium	0	0	0	0	0	0	0	0	0	0	2.92198	0	0	0	0	0	0	0	0	0	0	0	0	0	0	0	0	0	0	0	0	0	0	0	0	0	0	0	0	0	0	0	0
ASV450	Bacteria	Proteobacteria	Gammaproteobacteria	Enterobacteriales	Enterobacteriaceae		0	0	0	0	0	0	0	0	0	0	0	0	0	0	0	0	0	0	0	0	0	0	0	0	0	0	0	0	0	0	0	2257.58	0	0	0	0	0	0	0	0	0	0	0
ASV451	Bacteria	Proteobacteria	Gammaproteobacteria	Betaproteobacteriales	Burkholderiaceae	Massilia	0	0	0	226.542	1396	4526.49	14.6151	46.3111	0	0	0	45.414	92.973	117.122	275.91	262.888	10.8222	147.054	81.2157	189.86	0	34.7566	23.204	73.7968	64.145	39.0852	303.944	81.369	42.6607	61.2277	449.503	349.394	0	0	0	0	0	0.215697	4.25979	15.0645	0.0237361	0.0548832	0
ASV452	Bacteria	Actinobacteria	Actinobacteria	Micrococcales	Intrasporangiaceae	Ornithinimicrobium	0	0	0	0	0	0	0	0	0	0	0	0	0	0	0	0	0	9.64291	0	0	0	0	0	0	0	0	0	0	0	0	0	0	0	0	0	0	0	0	0	0	0	0	0
ASV453	Bacteria	Proteobacteria	Alphaproteobacteria	Rhizobiales	Rhizobiaceae	Aureimonas	0	0	0	0	0	2067.56	0	0	0	0	0	0	0	0	0	0	0	0	0	0	0	0	0	0	0	0	0	0	0	0	0	0	0	0	0	0	0	0	0	6.881	0	0	0
ASV454	Bacteria	Proteobacteria	Alphaproteobacteria	Rhizobiales	Beijerinckiaceae	1174-901-12	0	0	0	0	0	0	0	0	0	0	0	0	0	0	0	0	0	0	0	0	0	0	0	0	0	0	0	4.06845	0	0	0	0	0	0	0	0	0	0	0	0	0	0	0
ASV455	Bacteria	Proteobacteria	Alphaproteobacteria	Rhizobiales	Rhizobiaceae	Allorhizobium-Neorhizobium-Pararhizobium-Rhizobium	0	0	0	0	0	0	0	0	0	0	0	0	0	0	0	0	0	0	0	0	104.411	0	0	0	16.4697	0	0	11.6241	0	0	0	0	0	0	0	0	0	0	0	0	0	0	0
ASV456	Bacteria	Proteobacteria	Gammaproteobacteria	Betaproteobacteriales	Burkholderiaceae		0	0	0	0	0	0	0	0	0	0	0	0	0	0	0	0	0	0	0	0	0	0	0	0	0	0	0	0	0	0	0	0	0	54.049	0	0	0	0	0	0	0	0	0
ASV457	Bacteria	Proteobacteria	Gammaproteobacteria	Betaproteobacteriales	Burkholderiaceae	Herbaspirillum	0	0	0	0	0	0	0	0	0	0	0	0	0	0	0	0	0	0	0	0	7.55605	0	0	0	0	0	0	0	0	0	0	0	0	0	0	0	0	0	0	0	0	0	0
ASV458	Bacteria	Proteobacteria	Alphaproteobacteria	Rhizobiales	Rhizobiaceae		0	0	0	0	0	19.091	0	0	0	0	0	0	0	0	0	0	0	0	0	0	0	0	0	0	0	0	0	0	0	0	0	0	0	0	0	0	0	0	0	0.0635364	0	0	0
ASV459	Bacteria	Bacteroidetes	Bacteroidia	Flavobacteriales	Flavobacteriaceae	Flavobacterium	0	0	0	0	0	0	0	0	0	0	0	0	0	0	0	0	13.2272	0	0	0	0	0	0	0	0	0	0	0	0	0	0	0	0	0	0	0	0	0	0	0	0	0	0
ASV460	Bacteria	Bacteroidetes	Bacteroidia	Sphingobacteriales	Sphingobacteriaceae	Mucilaginibacter	0	0	0	0	0	0	0	0	0	0	0	0	0	0	0	0	0	0	0	0	0	0	0	0	0	0	0	0	0	28.9364	0	0	0	0	0	0	0	0	0	0	0	0	0
ASV461	Bacteria						0	0	0	0	0	0	0	0	0	0	0	0	6.11664	0	0	0	0	0	0	0	0	0	0	0	0	0	0	0	0	0	0	0	0	0	0	0	0	0	0	0	0	0	0
ASV462	Bacteria	Bacteroidetes	Bacteroidia	Sphingobacteriales	Sphingobacteriaceae	Mucilaginibacter	0	0	0	0	0	0	0	0	0	0	0	0	0	0	0	0	0	0	0	0	0	0	0	0	0	0	0	0	0	0	0	14.4274	0	0	0	0	0	0	0	0	0	0	0
ASV463	Bacteria	Actinobacteria	Actinobacteria	Kineosporiales	Kineosporiaceae	Kineosporia	0	0	0	0	0	0	0	0	0	0	0	0	0	0	0	0	0	0	0	0	0	0	0	0	0	0	0	18.5986	0	0	0	38.264	0	0	0	0	0	0	0	0	0	0	0
ASV464	Bacteria	Bacteroidetes	Bacteroidia	Sphingobacteriales	Sphingobacteriaceae	Mucilaginibacter	0	0	0	0	0	0	0	0	0	0	0	0	0	0	0	0	0	0	0	41.5319	0	0	0	0	0	0	0	0	0	0	0	0	0	0	0	0	0	0	0	0	0	0	0
ASV465	Bacteria	Proteobacteria	Gammaproteobacteria	Pseudomonadales	Pseudomonadaceae	Pseudomonas	0	0	0	0	0	0	0	0	0	841.534	0	2049.49	0	0	0	41.9261	454.534	0	0	0	230.116	0	0	1776.8	0	0	0	0	1271.62	0	33.4602	213.902	0	260.926	0	0	0	0	0	0	0	0	0
ASV466	Bacteria	Bacteroidetes	Bacteroidia	Sphingobacteriales	Sphingobacteriaceae	Pedobacter	0	0	0	0	0	0	0	0	0	0	0	0	0	0	35.1251	0	0	0	55.5145	213.053	0	614.758	0	0	0	0	44.4268	0	0	0	0	0	0	285.155	0	0	0	0	0	0	0	0	0
ASV467	Bacteria	Bacteroidetes	Bacteroidia	Sphingobacteriales	Sphingobacteriaceae	Mucilaginibacter	0	0	0	0	0	0	0	0	0	0	0	0	18.3499	0	0	0	0	0	0	0	0	0	0	0	0	0	0	0	0	0	0	0	0	0	0	0	0	0	0	0	0	0	0
ASV468	Bacteria	Acidobacteria	Acidobacteriia	Acidobacteriales	Acidobacteriaceae (Subgroup 1)	Terriglobus	0	0	0	0	0	0	0	0	0	0	0	0	0	0	0	0	0	0	0	0	0	0	0	0	0	0	0	0	0	0	19.5711	0	0	0	0	0	0	0	0	0	0	0	0
ASV469	Bacteria	Actinobacteria	Actinobacteria	Corynebacteriales	Nocardiaceae	Williamsia	0	0	4.7505	0	0	0	0	0	0	0	0	0	0	0	0	0	0	0	0	0	0	0	0	0	0	0	0	0	0	0	0	0	0	0	0	0	0.0110524	0	0	0	0	0	0
ASV470	Bacteria	Acidobacteria	Acidobacteriia	Acidobacteriales	Acidobacteriaceae (Subgroup 1)	Granulicella	0	0	0	0	0	0	0	0	0	0	0	0	0	0	0	0	0	0	0	0	0	0	0	0	0	0	0	0	0	0	10.7325	17.5638	0	0	0	0	0	0	0	0	0	0	0
ASV471	Bacteria	Actinobacteria	Thermoleophilia	Solirubrobacterales	Solirubrobacteraceae	uncultured	0	0	0	0	0	0	0	0	0	0	0	0	0	0	0	0	0	0	0	2.1575	0	0	0	0	2.60047	0	0	0	0	0	0	0	0	0	0	0	0	0	0	0	0	0	0
ASV472	Bacteria	Proteobacteria	Alphaproteobacteria	Sphingomonadales	Sphingomonadaceae	Sphingomonas	0	0	0	0	0	0	0	0	0	0	0	0	0	0	0	0	0	0	0	0	0	0	0	0	0	0	0	0	0	0	0	0	0	10.2507	0	0	0	0	0	0	0	0	0
ASV473	Bacteria	Bacteroidetes	Bacteroidia	Flavobacteriales	Weeksellaceae	Chryseobacterium	0	0	0	0	0	0	0	0	6.7401	0	0	0	0	0	0	0	0	0	0	0	0	0	0	0	0	0	0	0	0	0	0	0	0	0	0	0	0	0	0	0	0	0	0.0131113
ASV474	Bacteria	Actinobacteria	Actinobacteria	Micrococcales	Microbacteriaceae		0	0	0	0	23.0513	0	0	0	0	0	0	0	0	0	0	0	0	0	0	0	0	0	0	0	0	0	0	0	0	0	0	0	0	0	0	0	0	0	0.0703392	0	0	0	0
ASV475	Bacteria	Proteobacteria	Alphaproteobacteria	Micropepsales	Micropepsaceae	uncultured	0	0	0	0	0	0	0	0	0	0	0	0	0	0	0	0	0	0	0	0	0	0	0	0	0	0	0	0	0	0	2.5253	0	0	0	0	0	0	0	0	0	0	0	0
ASV476	Bacteria	Proteobacteria	Gammaproteobacteria	Betaproteobacteriales	Burkholderiaceae	Delftia	0	0	5.70059	0	0	21.0001	0	0	0	0	0	0	0	0	0	0	0	0	0	0	0	0	0	0	0	0	0	195.867	0	0	0	0	0	0	0	0	0.0132629	0	0	0.0698901	0	0	0
ASV477	Bacteria	Bacteroidetes	Bacteroidia	Flavobacteriales	Flavobacteriaceae	Flavobacterium	0	0	0	0	0	0	0	0	0	0	0	0	0	0	0	0	0	0	0	0	0	0	0	0	0	420.166	0	0	0	0	0	0	0	0	0	0	0	0	0	0	0	0	0
ASV478	Bacteria	Bacteroidetes	Bacteroidia	Sphingobacteriales	Sphingobacteriaceae	Mucilaginibacter	0	0	0	0	0	0	0	0	0	0	0	0	0	0	0	0	0	0	0	0	0	0	0	0	0	0	0	0	0	0	0	10.0365	0	0	0	0	0	0	0	0	0	0	0
ASV479	Bacteria	Bacteroidetes	Bacteroidia	Chitinophagales	Chitinophagaceae	uncultured	0	0	0	0	0	0	0	0	0	0	0	0	0	0	0	0	0	0	0	0	0	0	0	0	0	0	0	0	0	0	0	4.39095	0	0	0	0	0	0	0	0	0	0	0
ASV480	Bacteria	Proteobacteria	Gammaproteobacteria	Xanthomonadales	Xanthomonadaceae	Stenotrophomonas	0	0	0	0	0	0	0	0	0	0	43.8297	0	0	0	0	0	0	0	0	0	0	0	0	0	0	0	0	107.523	0	0	0	0	0	34.4795	0	0	0	0	0	0	0	0	0
ASV481	Bacteria	Bacteroidetes	Bacteroidia	Chitinophagales	Chitinophagaceae	uncultured	0	0	0	0	0	0	0	0	0	0	0	0	0	0	0	0	0	0	0	0	0	0	0	0	0	0	0	0	0	0	0	15.0547	0	0	0	0	0	0	0	0	0	0	0
ASV482	Bacteria	Acidobacteria	Acidobacteriia	Subgroup 2			0	0	0	0	0	0	0	0	0	0	0	0	0	0	0	0	0	0	2.05609	0	0	0	0	0	0	0	0	0	0	0	0	0	0	0	0	0	0	0	0	0	0	0	0
ASV483	Bacteria	Proteobacteria	Gammaproteobacteria	WD260	uncultured bacterium	uncultured bacterium	0	0	0	0	2.09558	0	0	0	0	0	0	0	0	0	0	0	0	0	5.14023	0	0	0	0	0	0	0	0	0	0	0	0	0	0	0	0	0	0	0	0.00639448	0	0	0	0
ASV484	Bacteria	Proteobacteria	Gammaproteobacteria	Pseudomonadales	Pseudomonadaceae	Pseudomonas	0	0	0	0	0	0	0	0	0	0	0	0	0	0	0	0	0	0	0	0	0	118.39	0	0	0	0	0	0	0	0	0	0	0	0	0	0	0	0	0	0	0	0	0
ASV485	Bacteria	Bacteroidetes	Bacteroidia	Chitinophagales	Chitinophagaceae	uncultured	0	0	0	0	0	11.4546	0	0	0	0	0	0	0	0	0	0	0	0	0	0	0	0	0	0	0	0	3.25074	0	0	0	0	0	0	0	0	0	0	0	0	0.0381219	0	0	0
ASV486	Bacteria	Proteobacteria	Alphaproteobacteria	Sphingomonadales	Sphingomonadaceae	Sphingomonas	0	0	0	0	0	0	0	0	0	0	0	0	0	0	0	0	0	0	0	35.0594	0	0	0	0	0	0	0	0	0	0	0	0	0	0	0	0	0	0	0	0	0	0	0
ASV487	Bacteria	Proteobacteria	Alphaproteobacteria	Rhizobiales	Xanthobacteraceae	Bradyrhizobium	0	0	0	0	0	0	0	0	0	0	0	0	0	0	0	0	0	0	0	0	0	0	0	24.5989	0	0	0	0	0	0	0	0	0	0	0	0	0	0	0	0	0	0	0
ASV488	Bacteria	Bacteroidetes	Bacteroidia	Sphingobacteriales	Sphingobacteriaceae	Pedobacter	0	0	0	0	0	0	0	0	0	0	0	0	0	0	0	0	0	0	0	4.85438	0	0	0	0	0	0	0	0	0	0	0	0	0	0	0	0	0	0	0	0	0	0	0
ASV489	Bacteria	Proteobacteria	Gammaproteobacteria	Betaproteobacteriales	Chitinibacteraceae	Amantichitinum	0	0	0	0	0	0	0	0	0	0	0	0	0	0	0	0	0	0	0	0	0	469.215	0	0	0	0	0	0	0	0	0	98.4827	0	0	0	0	0	0	0	0	0	0	0
ASV490	Bacteria	Proteobacteria	Gammaproteobacteria	Pseudomonadales	Pseudomonadaceae	Pseudomonas	0	0	0	0	0	0	0	0	0	0	0	0	0	0	0	0	197.205	0	0	0	0	0	0	0	0	0	0	0	0	0	0	0	0	0	0	0	0	0	0	0	0	0	0
ASV491	Bacteria	Proteobacteria	Gammaproteobacteria	Xanthomonadales	Xanthomonadaceae	Pseudoxanthomonas	0	0	0	0	0	0	0	0	0	0	0	0	0	0	0	0	0	0	0	0	0	0	0	0	0	0	0	31.9664	0	0	0	0	0	0	0	0	0	0	0	0	0	0	0
ASV492	Bacteria	Proteobacteria	Alphaproteobacteria	Sphingomonadales	Sphingomonadaceae	Sphingomonas	0	0	0	0	0	0	0	0	0	0	0	0	0	0	0	0	0	0	0	0	0	0	0	0	0	0	0	0	0	0	0	12.5456	0	0	0	0	0	0	0	0	0	0	0
ASV493	Bacteria	Bacteroidetes	Bacteroidia	Chitinophagales	Chitinophagaceae	Filimonas	0	0	0	0	0	0	0	0	0	0	0	0	0	0	0	0	0	0	0	0	0	0	0	0	0	0	0	62.7704	0	0	0	9.40918	0	0	0	0	0	0	0	0	0	0	0
ASV494	Bacteria	Proteobacteria	Gammaproteobacteria	Xanthomonadales	Xanthomonadaceae	Pseudoxanthomonas	0	0	0	0	0	0	0	5.93732	0	0	1180.48	2147.64	371.892	245.747	0	0	0	1087.24	0	0	0	0	0	0	0	0	0	0	0	0	0	0	0	0	0	0	0	0	0	0	0	0.00703631	0
ASV495	Bacteria	Proteobacteria	Gammaproteobacteria	Enterobacteriales	Enterobacteriaceae		0	160.11	0	0	0	0	0	0	353.181	0	0	0	0	0	0	0	0	0	0	0	0	0	0	0	0	0	0	0	0	0	0	0	0	0	0	0.283165	0	0	0	0	0	0	0.687033
ASV496	Bacteria	Bacteroidetes	Bacteroidia	Cytophagales	Hymenobacteraceae	Hymenobacter	0	0	0	0	0	0	0	0	0	0	0	0	0	0	0	0	0	0	0	0	0	0	0	0	0	0	0	0	0	0	0	18.8184	0	0	0	0	0	0	0	0	0	0	0
ASV497	Bacteria	Proteobacteria	Alphaproteobacteria	Acetobacterales	Acetobacteraceae		0	0	0	0	0	0	0	0	0	0	0	0	0	0	0	5.66568	0	0	0	0	0	0	0	0	0	0	0	0	0	0	0	0	0	0	0	0	0	0	0	0	0	0	0
ASV498	Bacteria	Proteobacteria	Gammaproteobacteria	Xanthomonadales	Xanthomonadaceae	Stenotrophomonas	0	0	0	0	0	0	4.8717	0	0	0	0	0	0	0	0	0	0	0	0	0	0	0	0	0	0	0	0	0	0	0	0	0	0	0	0	0	0	0	0	0	0.00791202	0	0
ASV499	Bacteria	Actinobacteria	Actinobacteria	Frankiales	Frankiaceae	Jatrophihabitans	0	0	0	0	0	0	0	0	0	0	0	0	0	0	0	0	0	0	0	0	0	0	0	0	0	0	0	0	0	0	0	11.9183	0	0	0	0	0	0	0	0	0	0	0
ASV500	Bacteria	Proteobacteria	Alphaproteobacteria	Rhizobiales	Rhizobiaceae	Allorhizobium-Neorhizobium-Pararhizobium-Rhizobium	0	0	0	0	464.519	0	518.024	0	0	0	0	0	0	0	0	0	0	0	0	0	0	16.2922	0	0	0	0	0	0	0	0	0	0	0	0	0	0	0	0	1.41744	0	0.841311	0	0
ASV501	Bacteria	Proteobacteria	Gammaproteobacteria	Betaproteobacteriales	Burkholderiaceae		0	0	0	0	0	0	0	0	0	0	0	0	0	0	0	0	0	0	0	0	0	0	0	0	0	0	0	0	0	0	0	0	0	13.9782	0	0	0	0	0	0	0	0	0
ASV502	Bacteria	Proteobacteria	Deltaproteobacteria	Myxococcales	P3OB-42	uncultured bacterium	0	0	0	0	0	0	0	0	0	0	0	0	0	0	0	0	0	0	0	0	0	0	0	0	0	0	0	0	0	0	0	5.01823	0	0	0	0	0	0	0	0	0	0	0
ASV503	Bacteria	Proteobacteria	Alphaproteobacteria	Acetobacterales	Acetobacteraceae	Roseomonas	0	0	0	0	0	0	0	0	0	0	0	0	0	0	0	0	0	0	0	0	0	0	0	0	0	0	0	0	0	0	0	11.9183	0	0	0	0	0	0	0	0	0	0	0
ASV504	Bacteria	Proteobacteria	Gammaproteobacteria	Xanthomonadales	Xanthomonadaceae	Stenotrophomonas	0	1142.64	0	0	0	0	0	0	0	0	0	0	0	0	0	0	0	0	0	0	0	0	0	0	0	0	0	0	0	0	0	0	0	0	0	2.02083	0	0	0	0	0	0	0
ASV505	Bacteria	Bacteroidetes	Bacteroidia	Sphingobacteriales	Sphingobacteriaceae		0	0	0	0	0	0	0	0	0	0	0	0	0	0	0	0	0	0	0	0	0	0	0	0	0	0	0	0	0	4.19368	0	0	0	0	0	0	0	0	0	0	0	0	0
ASV506	Bacteria	Proteobacteria	Gammaproteobacteria	Betaproteobacteriales	Burkholderiaceae	Variovorax	0	0	0	0	0	0	0	0	0	0	0	0	30.5832	0	0	0	0	0	0	0	0	0	0	0	0	0	0	19.761	0	20.1297	0	0	0	0	0	0	0	0	0	0	0	0	0
ASV507	Bacteria	Actinobacteria	Actinobacteria	Actinomycetales	Actinomycetaceae	Actinomyces	0	0	0	0	0	0	0	0	0	0	0	0	0	0	0	0	0	0	0	0	0	0	0	0	0	0	0	0	6.56318	0	0	0	0	0	0	0	0	0	0	0	0	0	0
ASV508	Bacteria	Proteobacteria	Gammaproteobacteria	Betaproteobacteriales	Burkholderiaceae	Cupriavidus	0	0	9.50099	0	0	0	0	0	0	0	0	0	0	0	0	0	0	0	0	0	0	0	0	0	0	0	0	0	0	0	0	0	0	0	0	0	0.0221048	0	0	0	0	0	0
ASV509	Bacteria	Bacteroidetes	Bacteroidia	Sphingobacteriales	Sphingobacteriaceae	Pedobacter	0	0	0	0	0	0	0	0	0	0	0	0	0	0	0	0	0	60.2682	0	181.23	120.897	59.738	0	0	0	0	0	0	974.633	129.585	0	0	0	0	0	0	0	0	0	0	0	0	0
ASV510	Bacteria	Bacteroidetes	Bacteroidia	Sphingobacteriales	Sphingobacteriaceae	Pedobacter	0	0	0	0	0	0	0	0	0	0	0	0	0	0	0	700.278	0	0	0	0	0	0	0	85.1501	0	188.912	0	0	0	0	0	55.2005	0	1315.81	0	0	0	0	0	0	0	0	0
ASV511	Bacteria	Proteobacteria	Alphaproteobacteria	Sphingomonadales	Sphingomonadaceae	Sphingomonas	0	0	0	0	0	0	0	0	0	0	0	0	0	0	0	0	0	0	0	0	0	0	0	0	0	0	0	0	0	0	0	26.3457	0	0	0	0	0	0	0	0	0	0	0
ASV512	Bacteria	Acidobacteria	Acidobacteriia	Acidobacteriales	Acidobacteriaceae (Subgroup 1)	Terriglobus	0	0	0	0	0	0	0	0	0	0	0	0	0	0	0	0	0	0	0	0	0	0	0	0	0	0	0	0	0	0	0	13.8001	0	0	0	0	0	0	0	0	0	0	0
ASV513	Bacteria	Acidobacteria	Acidobacteriia	Acidobacteriales	Acidobacteriaceae (Subgroup 1)	Bryocella	0	0	0	0	0	0	0	0	0	0	0	0	0	0	0	0	0	0	0	0	0	0	0	0	0	0	0	0	0	0	0	3.13639	0	0	0	0	0	0	0	0	0	0	0
ASV514	Bacteria	Proteobacteria	Gammaproteobacteria	Betaproteobacteriales	Burkholderiaceae	Janthinobacterium	0	0	0	0	0	0	0	0	0	0	0	55.6688	0	62.7438	0	0	0	122.947	0	0	0	0	0	0	0	29.3139	0	0	0	0	0	0	0	0	0	0	0	0	0	0	0	0	0
ASV515	Bacteria	Proteobacteria	Gammaproteobacteria	Betaproteobacteriales	Burkholderiaceae	Cupriavidus	0	0	0	0	0	0	0	0	0	0	0	0	0	0	0	0	0	0	0	0	0	0	0	0	0	0	0	0	0	0	0	0	0	3.72751	0	0	0	0	0	0	0	0	0
ASV516	Bacteria	Proteobacteria	Alphaproteobacteria	Rhizobiales	Rhizobiaceae	Allorhizobium-Neorhizobium-Pararhizobium-Rhizobium	0	0	0	0	0	0	0	0	0	0	0	0	0	0	0	0	0	0	0	2.69688	0	0	0	0	0	0	0	0	0	182.006	0	0	0	0	0	0	0	0	0	0	0	0	0
ASV517	Bacteria	Proteobacteria	Alphaproteobacteria	Rhizobiales	Rhizobiaceae	Allorhizobium-Neorhizobium-Pararhizobium-Rhizobium	0	0	0	0	62.8673	0	0	0	0	38.0557	0	0	0	6.27438	0	0	0	0	0	49.0831	0	192.248	0	13.2456	0	278.482	0	122.635	90.2438	579.566	66.289	5.01823	0	445.438	0	0	0	0	0.191834	0	0	0	0
ASV518	Bacteria	Bacteroidetes	Bacteroidia	Chitinophagales	Chitinophagaceae		0	0	0	0	0	0	0	0	8.08812	0	0	0	0	0	0	0	0	0	0	0	0	0	0	0	0	0	0	0	0	0	0	10.0365	0	0	0	0	0	0	0	0	0	0	0.0157336
ASV519	Bacteria	Actinobacteria	Actinobacteria	Frankiales	Frankiaceae	Jatrophihabitans	0	0	0	0	0	0	0	0	0	0	0	0	0	0	0	0	0	0	0	0	0	0	0	0	0	0	0	0	0	0	0	7.52734	0	0	0	0	0	0	0	0	0	0	0
ASV520	Bacteria	Firmicutes	Clostridia	Clostridiales	Ruminococcaceae	Ruminococcaceae UCG-010	0	0	0	0	0	0	0	0	0	0	0	0	0	0	0	0	0	0	5.14023	0	0	0	0	0	0	0	0	0	0	0	0	0	0	0	0	0	0	0	0	0	0	0	0
ASV521	Bacteria	Proteobacteria	Gammaproteobacteria	Betaproteobacteriales	Burkholderiaceae	Massilia	0	0	0	0	0	0	0	0	0	0	0	0	0	0	0	0	0	0	0	0	0	0	0	0	0	0	0	12.2053	0	0	0	0	0	0	0	0	0	0	0	0	0	0	0
ASV522	Bacteria	Proteobacteria	Alphaproteobacteria	Rhizobiales	Beijerinckiaceae	Methylobacterium	0	0	0	0	0	0	0	0	0	0	0	0	0	0	0	0	0	0	0	0	0	0	0	0	0	0	0	0	0	0	0	38.264	0	0	0	0	0	0	0	0	0	0	0
ASV523	Bacteria	Bacteroidetes	Bacteroidia	Flavobacteriales	Weeksellaceae	Chryseobacterium	0	0	0	0	0	0	0	0	0	0	0	0	0	0	0	0	1100.26	0	243.647	0	0	0	0	34.0601	122.222	0	0	0	0	0	0	0	0	109.03	0	0	0	0	0	0	0	0	0
ASV524	Bacteria	Actinobacteria	Actinobacteria	Micrococcales	Microbacteriaceae	Amnibacterium	0	0	0	0	0	0	0	0	0	0	0	0	0	0	0	0	0	0	0	0	0	0	0	0	0	0	0	2.90603	0	0	29.6722	131.728	0	0	0	0	0	0	0	0	0	0	0
ASV525	Bacteria	Planctomycetes	Planctomycetacia	Isosphaerales	Isosphaeraceae	Singulisphaera	0	0	0	0	0	0	0	0	0	0	0	0	0	0	0	0	0	0	0	0	0	0	0	0	0	0	0	0	0	0	0	1.25456	0	0	0	0	0	0	0	0	0	0	0
ASV526	Bacteria	Firmicutes	Bacilli	Lactobacillales	Leuconostocaceae	Leuconostoc	0	0	0	0	0	0	0	0	0	0	0	0	0	0	0	0	0	2960.37	0	0	0	0	0	0	0	0	0	0	0	0	0	0	0	0	0	0	0	0	0	0	0	0	0
ASV527	Bacteria	Proteobacteria	Gammaproteobacteria	Pseudomonadales	Moraxellaceae	Acinetobacter	0	0	0	0	0	0	0	0	0	0	0	0	0	0	0	0	0	7.23219	0	0	0	0	0	0	0	0	0	0	0	0	0	0	0	0	0	0	0	0	0	0	0	0	0
ASV528	Bacteria	Proteobacteria	Gammaproteobacteria	Betaproteobacteriales	Burkholderiaceae	Janthinobacterium	0	0	0	0	51.6909	0	2443.97	0	0	0	0	0	0	0	0	0	0	0	0	0	0	0	0	0	0	0	0	0	0	0	0	0	0	0	0	0	0	0	0.15773	0	3.9692	0	0
ASV529	Bacteria	Proteobacteria	Gammaproteobacteria	Enterobacteriales	Enterobacteriaceae		0	0	0	0	0	0	0	0	0	0	0	0	0	0	0	0	0	1034.2	0	0	0	0	0	0	0	0	0	0	0	0	0	0	0	0	0	0	0	0	0	0	0	0	0
ASV530	Bacteria	Proteobacteria	Gammaproteobacteria	Pseudomonadales	Pseudomonadaceae	Pseudomonas	0	0	0	0	0	0	0	0	0	0	0	0	0	0	0	0	0	0	0	0	0	0	0	0	0	0	0	0	0	0	0	102.246	0	36.3433	0	0	0	0	0	0	0	0	0
ASV531	Bacteria	Firmicutes	Clostridia	Clostridiales	Ruminococcaceae	[Eubacterium] coprostanoligenes group	0	0	0	0	0	0	0	0	0	0	0	0	0	0	0	0	0	0	3.08414	0	0	0	0	0	0	0	0	0	0	0	0	0	0	0	0	0	0	0	0	0	0	0	0
ASV532	Bacteria	Proteobacteria	Gammaproteobacteria	Pseudomonadales	Pseudomonadaceae	Pseudomonas	0	0	0	0	0	0	0	0	0	0	0	0	0	0	0	0	0	0	0	0	0	0	0	0	0	0	0	0	0	0	0	0	45.693	0	0	0	0	0	0	0	0	0	0
ASV533	Bacteria	Proteobacteria	Gammaproteobacteria	Pseudomonadales	Pseudomonadaceae	Pseudomonas	0	0	0	0	0	0	0	0	0	0	0	0	0	0	0	0	0	0	0	0	0	0	0	0	0	0	0	0	149.312	0	0	0	0	2448.98	0	0	0	0	0	0	0	0	0
ASV534	Bacteria	Proteobacteria	Gammaproteobacteria	Enterobacteriales	Enterobacteriaceae		0	0	0	0	0	0	0	0	0	0	0	0	0	0	0	0	0	0	0	0	0	0	0	0	0	0	0	0	0	0	0	0	32.4273	0	0	0	0	0	0	0	0	0	0
ASV535	Bacteria	Proteobacteria	Gammaproteobacteria	Betaproteobacteriales	Burkholderiaceae	Burkholderia-Caballeronia-Paraburkholderia	0	0	0	0	0	0	0	0	0	0	0	0	0	0	0	0	0	0	0	22.1144	0	0	0	0	0	0	0	0	0	0	0	0	14.7397	0	0	0	0	0	0	0	0	0	0
ASV536	Bacteria	Bacteroidetes	Bacteroidia	Flavobacteriales	Flavobacteriaceae	Flavobacterium	0	0	0	0	0	0	0	0	0	0	0	0	0	0	0	0	0	0	0	0	0	325.844	0	0	0	0	0	0	0	0	0	0	0	15.8419	0	0	0	0	0	0	0	0	0
ASV537	Bacteria	Actinobacteria	Actinobacteria	Kineosporiales	Kineosporiaceae	Kineosporia	0	0	0	0	0	0	0	0	0	0	0	0	0	0	0	0	0	0	0	0	0	0	0	0	0	0	0	0	0	0	0	47.0459	0	0	0	0	0	0	0	0	0	0	0
ASV538	Bacteria	Proteobacteria	Alphaproteobacteria	Caulobacterales	Caulobacteraceae	uncultured	0	0	0	0	0	0	0	0	0	0	0	0	14.6799	0	0	0	0	0	0	0	0	0	0	0	0	0	0	0	0	0	12.6265	0	0	0	0	0	0	0	0	0	0	0	0
ASV539	Bacteria	Bacteroidetes	Bacteroidia	Sphingobacteriales	Sphingobacteriaceae	Mucilaginibacter	0	0	0	0	0	0	0	0	0	0	0	45.414	0	0	0	0	0	0	0	0	0	0	0	0	0	0	0	0	0	0	0	86.5644	0	0	0	0	0	0	0	0	0	0	0
ASV540	Bacteria	Actinobacteria	Thermoleophilia	Gaiellales	uncultured	uncultured bacterium	0	0	0	0	0	15.2728	0	0	0	0	0	0	0	0	0	0	0	0	0	0	0	0	0	0	0	0	0	0	0	0	0	0	0	0	0	0	0	0	0	0.0508292	0	0	0
ASV541	Bacteria						0	0	0	0	2.7941	0	0	0	0	0	0	0	0	0	0	0	0	0	0	0	0	0	0	0	0	0	0	0	0	0	0	0	0	0	0	0	0	0	0.00852597	0	0	0	0
ASV542	Bacteria	Bacteroidetes	Bacteroidia	Sphingobacteriales	Sphingobacteriaceae	Mucilaginibacter	0	0	0	0	0	0	0	0	0	0	0	0	0	0	0	0	16.8346	0	0	0	0	0	0	0	0	0	0	0	0	0	0	0	0	0	0	0	0	0	0	0	0	0	0
ASV543	Bacteria	Actinobacteria	Actinobacteria	Micromonosporales	Micromonosporaceae		0	0	0	0	0	0	0	0	0	0	0	0	0	0	0	0	0	0	0	0	0	0	0	0	0	0	0	0	0	0	0	11.291	0	0	0	0	0	0	0	0	0	0	0
ASV544	Bacteria	Bacteroidetes	Bacteroidia	Flavobacteriales	Flavobacteriaceae	Flavobacterium	0	0	0	0	0	0	0	0	0	0	0	0	0	0	0	0	0	0	0	0	0	0	0	0	0	0	0	0	0	0	0	0	0	29.8201	0	0	0	0	0	0	0	0	0
ASV545	Bacteria						0	0	0	0	0	0	0	0	0	0	0	0	0	0	0	0	0	0	0	0	0	0	0	0	0	0	0	0	0	0	1.26265	0	0	0	0	0	0	0	0	0	0	0	0
ASV546	Bacteria	Actinobacteria	Actinobacteria	Micrococcales	Microbacteriaceae		0	0	0	0	27.5918	0	0	0	0	0	0	0	0	0	0	0	0	0	0	0	0	0	0	0	0	0	0	0	0	0	0	0	0	0	0	0	0	0	0.0841939	0	0	0	0
ASV547	Bacteria	Bacteroidetes	Bacteroidia	Cytophagales	Hymenobacteraceae	Hymenobacter	0	0	0	0	0	0	0	0	0	0	0	0	0	0	0	0	0	0	0	0	0	0	0	0	3.4673	0	0	2.32483	0	0	0	0	0	0	0	0	0	0	0	0	0	0	0
ASV548	Bacteria	Proteobacteria	Gammaproteobacteria	Betaproteobacteriales	Burkholderiaceae	Janthinobacterium	0	0	0	0	0	0	0	0	0	0	309.73	0	790.27	785.344	72.2864	1442.48	0	0	80.1876	0	0	0	0	0	0	0	70.4328	0	0	0	0	0	38.3232	0	0	0	0	0	0	0	0	0	0
ASV549	Bacteria	Proteobacteria	Alphaproteobacteria	Acetobacterales	Acetobacteraceae	Acidiphilium	0	0	0	0	0	0	0	0	0	0	0	0	0	0	0	0	0	0	0	0	0	0	0	0	0	0	0	0	0	0	0	33.873	0	0	0	0	0	0	0	0	0	0	0
ASV550	Bacteria	Bacteroidetes	Bacteroidia	Sphingobacteriales	Sphingobacteriaceae	Pedobacter	0	0	0	0	439.722	0	208.671	0	0	0	0	99.6178	0	0	0	0	0	0	0	0	0	0	0	0	0	205.197	0	0	118.137	0	0	0	0	0	0	0	0	0	1.34177	0	0.338898	0	0
ASV551	Bacteria	Proteobacteria	Alphaproteobacteria	Acetobacterales	Acetobacteraceae	Acidiphilium	0	0	0	0	0	0	0	0	0	0	0	0	0	0	0	0	0	0	0	0	0	0	0	0	0	0	0	0	0	0	0	32.6185	0	0	0	0	0	0	0	0	0	0	0
ASV552	Bacteria	Proteobacteria	Gammaproteobacteria	Pseudomonadales	Pseudomonadaceae	Pseudomonas	0	0	0	0	0	0	0	0	0	0	0	0	0	0	0	0	0	0	0	0	0	0	0	0	0	0	0	52.3086	0	0	0	0	0	0	0	0	0	0	0	0	0	0	0
ASV553	Bacteria	Proteobacteria	Gammaproteobacteria	Betaproteobacteriales	Burkholderiaceae	Massilia	0	0	0	0	0	0	0	0	0	0	0	0	0	0	0	0	0	0	0	0	0	0	0	0	0	0	0	0	0	0	0	50.1823	0	0	0	0	0	0	0	0	0	0	0
ASV554	Bacteria	Bacteroidetes	Bacteroidia	Sphingobacteriales	Sphingobacteriaceae	Mucilaginibacter	0	0	0	0	0	0	0	0	0	0	0	0	0	0	0	0	0	0	0	0	0	0	0	0	0	0	0	0	0	0	0	6.27278	0	0	0	0	0	0	0	0	0	0	0
ASV555	Bacteria	Actinobacteria	Actinobacteria	Micrococcales	Microbacteriaceae		0	0	0	0	23.7499	0	0	0	0	0	0	0	0	0	0	0	0	0	0	0	0	0	0	0	0	0	0	0	0	0	0	0	0	0	0	0	0	0	0.0724707	0	0	0	0
ASV556	Bacteria	Bacteroidetes	Bacteroidia	Cytophagales	Spirosomaceae	Dyadobacter	0	0	0	0	0	0	0	0	0	0	0	0	0	0	0	0	0	0	0	0	0	0	0	0	0	0	0	0	0	0	0	11.291	0	0	0	0	0	0	0	0	0	0	0
ASV557	Bacteria	Bacteroidetes	Bacteroidia	Cytophagales	Hymenobacteraceae	Hymenobacter	0	0	0	0	0	0	0	0	0	0	0	0	0	0	0	0	0	0	0	0	0	3.25844	0	0	0	0	0	0	0	0	0	0	0	0	0	0	0	0	0	0	0	0	0
ASV558	Bacteria	Actinobacteria	Actinobacteria	Micrococcales	Dermabacteraceae	Brachybacterium	0	0	0	0	0	0	0	0	0	0	0	0	0	0	0	0	0	0	0	0	0	0	0	0	0	0	0	1.16241	0	0	0	0	0	0	0	0	0	0	0	0	0	0	0
ASV559	Bacteria	Proteobacteria	Alphaproteobacteria	Acetobacterales	Acetobacteraceae		0	0	0	0	0	0	0	0	0	0	0	0	0	0	0	0	0	0	0	0	0	0	0	0	0	0	0	0	0	0	0	6.90006	0	0	0	0	0	0	0	0	0	0	0
ASV560	Bacteria	Proteobacteria	Alphaproteobacteria	Sphingomonadales	Sphingomonadaceae	Sphingomonas	0	0	0	0	0	0	0	0	0	0	0	0	0	0	0	0	0	0	0	0	0	0	0	0	0	0	0	0	0	0	0	5.64551	0	0	0	0	0	0	0	0	0	0	0
ASV561	Bacteria	Proteobacteria	Gammaproteobacteria	Betaproteobacteriales	Burkholderiaceae	Massilia	0	0	0	0	0	0	0	0	0	0	46.7517	0	0	0	0	0	22.847	0	15.4207	0	0	0	0	0	0	0	0	0	0	0	0	18.8184	0	12.1144	0	0	0	0	0	0	0	0	0
ASV562	Bacteria	Proteobacteria	Gammaproteobacteria	Xanthomonadales	Rhodanobacteraceae	Dyella	0	0	0	0	0	0	0	0	0	0	0	0	0	0	0	101.982	0	0	0	0	0	0	129.555	580.913	159.496	2582.88	0	0	136.186	155.585	0	73.3916	0	0	0	0	0	0	0	0	0	0	0
ASV563	Bacteria	Proteobacteria	Gammaproteobacteria	Betaproteobacteriales	Burkholderiaceae		0	0	0	0	0	0	0	0	0	0	0	0	0	0	0	0	0	0	0	0	0	0	0	0	0	0	0	0	0	0	0	0	0	54.049	0	0	0	0	0	0	0	0	0
ASV564	Bacteria	Proteobacteria	Alphaproteobacteria	Sphingomonadales	Sphingomonadaceae	Sphingomonas	0	0	0	0	0	0	0	0	0	0	0	0	0	0	0	0	0	0	0	0	0	0	0	0	0	0	0	0	0	0	0	6.27278	0	0	0	0	0	0	0	0	0	0	0
ASV565	Bacteria	Bacteroidetes	Bacteroidia	Bacteroidales	Paludibacteraceae	uncultured	0	0	0	0	0	0	0	0	0	0	0	0	0	0	0	0	0	0	0	0	6.86913	0	0	0	0	0	0	0	0	0	0	0	0	0	0	0	0	0	0	0	0	0	0
ASV566	Bacteria	Proteobacteria	Alphaproteobacteria	Sphingomonadales	Sphingomonadaceae	Sphingomonas	0	0	0	0	1.39705	0	0	0	0	0	0	0	0	0	0	0	0	0	0	0	0	0	0	0	0	0	0	0	0	0	0	0	0	0	0	0	0	0	0.00426298	0	0	0	0
ASV567	Bacteria	Actinobacteria	Actinobacteria	Propionibacteriales	Nocardioidaceae	Aeromicrobium	0	0	0	0	0	13.3637	0	0	0	0	0	0	0	0	0	0	0	0	0	0	0	0	0	0	0	0	0	0	0	0	0	0	0	0	0	0	0	0	0	0.0444755	0	0	0
ASV568	Bacteria	Proteobacteria	Alphaproteobacteria	Rhizobiales	D05-2	uncultured bacterium	0	0	0	0	8.03304	0	0	0	0	0	0	0	0	0	0	0	0	0	0	0	0	0	0	0	0	0	0	0	0	0	0	0	0	0	0	0	0	0	0.0245122	0	0	0	0
ASV569	Bacteria	Proteobacteria	Alphaproteobacteria	Rhizobiales	Beijerinckiaceae	1174-901-12	0	0	0	0	0	0	0	0	0	0	0	0	0	0	0	0	0	0	0	0	0	0	0	0	0	0	0	0	0	0	19.5711	80.2916	10.3178	0	0	0	0	0	0	0	0	0	0
ASV570	Bacteria	Acidobacteria	Acidobacteriia	Solibacterales	Solibacteraceae (Subgroup 3)	Bryobacter	0	6.24821	0	0	0	0	0	0	0	0	0	0	0	0	0	0	0	0	0	0	0	0	0	0	0	0	0	0	0	0	0	0	0	0	0	0.0110503	0	0	0	0	0	0	0
ASV571	Bacteria	Acidobacteria	Acidobacteriia	Acidobacteriales	uncultured	uncultured forest soil bacterium	0	0	0	0	0	0	0	0	0	0	0	7.32484	0	0	0	0	0	0	0	0	0	0	0	0	0	0	0	0	0	0	0	0	0	0	0	0	0	0	0	0	0	0	0
ASV572	Bacteria	Proteobacteria	Gammaproteobacteria	Enterobacteriales	Enterobacteriaceae		0	0	0	0	0	0	0	0	0	0	0	0	0	0	0	0	0	0	0	0	0	0	0	0	0	14.6569	0	0	0	0	0	0	0	0	0	0	0	0	0	0	0	0	0
ASV573	Bacteria	Proteobacteria	Alphaproteobacteria	Rhizobiales	Rhizobiaceae	Allorhizobium-Neorhizobium-Pararhizobium-Rhizobium	0	0	0	0	0	0	0	0	0	0	111.035	0	0	0	0	0	0	120.536	27.7573	0	0	0	0	0	321.592	0	0	303.971	118.137	0	22.0963	0	0	43.7983	0	0	0	0	0	0	0	0	0
ASV574	Bacteria	Proteobacteria	Gammaproteobacteria	Betaproteobacteriales	Burkholderiaceae		0	0	0	0	0	0	0	0	0	0	0	0	0	0	0	0	0	0	0	0	0	0	0	0	0	0	0	0	0	0	0	9.40918	0	0	0	0	0	0	0	0	0	0	0
ASV575	Bacteria	Proteobacteria	Gammaproteobacteria	Betaproteobacteriales	Burkholderiaceae	Roseateles	0	0	0	0	0	0	0	0	0	0	0	0	0	0	0	0	0	0	0	0	0	0	0	0	0	0	0	416.144	0	0	0	20.0729	0	0	0	0	0	0	0	0	0	0	0
ASV576	Bacteria	Firmicutes	Bacilli	Bacillales			0	0	0	0	0	0	0	0	0	0	0	0	0	0	0	0	91.3878	0	0	0	0	0	0	0	0	0	0	0	0	0	0	0	0	0	0	0	0	0	0	0	0	0	0
ASV577	Bacteria	Actinobacteria	Actinobacteria	Micromonosporales	Micromonosporaceae		0	0	0	0	0	0	0	0	0	0	0	0	0	0	0	0	0	0	0	0	0	0	0	0	0	0	0	0	0	0	0	18.8184	0	0	0	0	0	0	0	0	0	0	0
ASV578	Bacteria	Firmicutes	Bacilli	Lactobacillales	Streptococcaceae	Streptococcus	0	0	14.2515	0	1.39705	0	0	0	0	0	0	4.3949	0	0	0	0	0	0	0	0	0	0	0	5.67668	0	0	0	0	9.84478	0	0	0	0	0	0	0	0.0331572	0	0.00426298	0	0	0	0
ASV579	Bacteria	Proteobacteria	Gammaproteobacteria	Xanthomonadales	Xanthomonadaceae	Stenotrophomonas	0	0	0	0	0	0	0	0	0	0	0	0	0	0	0	0	0	0	0	0	0	0	0	0	0	0	0	0	0	0	0	0	32.4273	0	0	0	0	0	0	0	0	0	0
ASV580	Bacteria	Proteobacteria	Gammaproteobacteria	Betaproteobacteriales	Burkholderiaceae	Massilia	0	0	0	0	0	0	0	0	0	0	0	0	0	80.5213	834.348	0	0	0	98.6925	0	0	0	0	0	0	0	752.005	0	0	0	0	0	0	84.8009	0	0	0	0	0	0	0	0	0
ASV581	Bacteria	Firmicutes	Negativicutes	Selenomonadales	Veillonellaceae	Pelosinus	0	0	0	0	0	0	0	0	0	0	0	0	0	0	0	0	0	0	0	0	0	0	0	0	0	0	0	0	0	24.7427	0	0	0	0	0	0	0	0	0	0	0	0	0
ASV582	Bacteria	Proteobacteria	Gammaproteobacteria	Betaproteobacteriales	Burkholderiaceae	Burkholderia-Caballeronia-Paraburkholderia	0	11.7154	0	0	6.63599	0	0	0	0	0	36453.2	0	0	0	0	0	0	0	0	0	0	0	0	0	0	0	8.66865	0	0	10.9036	0	0	0	0	0	0.0207194	0	0	0.0202492	0	0	0	0
ASV583	Bacteria	Bacteroidetes	Bacteroidia	Chitinophagales	Chitinophagaceae	uncultured	0	0	0	0	0	0	0	0	0	0	0	0	0	0	0	0	0	0	0	0	0	0	0	0	0	0	0	0	0	0	0	2.50911	0	0	0	0	0	0	0	0	0	0	0
ASV584	Bacteria						0	0	0	0	0	0	0	0	0	0	0	0	0	0	0	0	0	0	0	0	0	0	0	0	0	0	0	0	0	0	2.5253	0	0	0	0	0	0	0	0	0	0	0	0
ASV585	Bacteria	Bacteroidetes	Bacteroidia	Flavobacteriales	Weeksellaceae	Chryseobacterium	0	0	0	0	0	0	0	0	0	0	0	10.2548	0	0	0	0	0	0	0	0	0	0	0	0	0	0	0	0	0	0	0	0	0	533.966	0	0	0	0	0	0	0	0	0
ASV586	Bacteria	Proteobacteria	Gammaproteobacteria	Betaproteobacteriales	Burkholderiaceae	Burkholderia-Caballeronia-Paraburkholderia	0	0	0	0	0	0	0	863.286	149.63	0	0	432.165	0	35.5548	0	0	173.156	149.465	117.197	26.9688	94.794	178.128	34.8059	0	52.0095	0	0	0	0	28.517	79.5469	46.4186	0	0	0	0	0	0	0	0	0	1.02308	0.291071
ASV587	Bacteria	Bacteroidetes	Bacteroidia	Cytophagales	Spirosomaceae	Spirosoma	0	0	0	0	0	0	0	0	0	0	0	0	0	0	0	0	0	0	0	0	0	0	0	0	0	0	0	0	0	0	0	5.01823	0	0	0	0	0	0	0	0	0	0	0
[truncated: 25 more columns]

## Sheet: Table 5
Supplementary Table 5. Relative abundance of major taxonomic groups identified in phyllosphere microbial communities of Poplars inhabiting hot-dry, mid hot-dry and moist-cool climates
Taxonomic groupt	Climatic zone	Hot-dry										Mid hot-dry									Moist-cool
	Sampling site	Yakima										Teanaway				Tieton					Skagit						Snoqualmie			Skykomish
	Sample ID	A16	A20	A5	B3	B7	A1	A4	A6	B6	C10	A7	C14	D8	D9	C16	C17	B2	E3	D12	B4	D10	E2	A11	A9	C11	B14	B16	D11	B5	C13	D3	D5	D7	B1
Phylum	Proteobacteria	99.2813	99.9213	69.0002	99.5529	94.5317	86.6764	98.1842	99.9859	98.9301	97.5392	98.0732	98.4799	94.4775	99.5645	99.0524	95.2349	98.4963	73.0503	96.1827	94.4897	94.6886	97.0273	94.2203	89.9057	79.9933	99.6763	99.0948	97.5354	98.5181	98.8917	93.9899	97.6363	96.9766	99.3615
	Bacteroidetes	0.609026	0	30.8937	0.436117	4.08714	9.25726	1.50196	0	0.83388	2.38914	0.125919	1.41392	5.39904	0.364888	0.942532	2.93516	1.26886	0.35281	3.77832	5.18596	2.85288	2.38291	3.59212	2.05562	8.19036	0.00894119	0.425561	0.478555	1.45762	1.10588	3.1317	1.39143	2.51314	0.0159367
	Firmicutes	0	0.00828775	0.0795774	0	0.00426298	0	0	0.00985083	0	0	1.78336	0.0948638	0	0	0.00254395	1.81794	0.214627	26.5381	0.0350385	0.031015	1.03031	0.354195	0.0581815	7.99715	11.7039	0.0196706	0.403044	1.79308	0	0.00238592	2.57647	0.908113	0.391138	0
	Actinobacteria	0.0690229	0.0593955	0.0265258	0.011021	1.36415	4.06633	0.313843	0	0.236004	0.0717068	0.00732086	0	0.0815566	0.00294265	0.00254395	0	0.0107988	0.0557069	0	0.262335	1.42822	0.0885487	1.63606	0.0415077	0.112473	0.00894119	0.0472845	0.192917	0	0	0.25164	0.0207676	0.119087	0.541849
	Other	0.0304513	0.0110503	0	0	0.00426298	0	0	0.00422178	0	0	0.0102492	0.0112933	0	0.00441397	0	0	0	0.00309482	0.00389317	0.031015	0	0.0948737	0.47127	0	0	0.0196706	0.0157615	0	0.0094388	0	0.0454575	0	0	0.0697232
Class	Gammaproteobacteria	90.8829	94.9279	68.8013	97.3975	85.7659	60.474	95.4269	99.9423	94.5483	94.9968	95.1038	87.4305	91.0451	96.435	97.9241	94.2379	94.3482	37.6718	88.1862	92.4143	85.5651	89.6319	85.3127	84.7291	72.1521	99.2472	98.0163	92.3596	95.0325	98.0364	79.4987	96.1636	92.8076	91.5675
	Alphaproteobacteria	8.39847	4.99337	0.198943	2.1554	8.76576	26.2024	2.75734	0.0436251	4.3818	2.54233	2.96934	11.0494	3.43237	3.12951	1.12824	0.996972	4.14811	35.3785	7.99657	2.07542	9.11287	7.3954	8.86453	5.17661	7.82609	0.429177	1.07854	5.17587	3.48561	0.855353	14.4912	1.47262	4.16906	7.7841
	Bacteroidia	0.609026	0	30.8937	0.436117	4.08714	9.25726	1.50196	0	0.83388	2.38914	0.125919	1.41392	5.39904	0.364888	0.942532	2.93516	1.26886	0.35281	3.77832	5.18596	2.85288	2.38291	3.59212	2.05562	8.19036	0	0.425561	0.478555	1.45762	1.10588	3.1317	1.39143	2.51314	0.0159367
	Bacilli	0	0	0.0795774	0	0.00426298	0	0	0.00985083	0	0	1.78336	0.0180693	0	0	0.00254395	1.81794	0.214627	25.2569	0.00389317	0.0193844	1.03031	0.354195	0.0581815	7.99715	1.07604	0.0143059	0.403044	1.79308	0	0	2.57647	0.908113	0.330568	0
	Clostridia	0	0.00828775	0	0	0	0	0	0	0	0	0	0.0767945	0	0	0	0	0	1.28126	0.0311454	0.0116306	0	0	0	0	10.6278	0.00536471	0	0	0	0.00238592	0	0	0	0
	Actinobacteria	0.0690229	0.0593955	0.0265258	0.011021	1.36415	3.98373	0.313843	0	0.236004	0.0717068	0.00732086	0	0.0815566	0.00294265	0.00254395	0	0.0107988	0.0557069	0	0.257166	1.42822	0.0885487	1.5709	0.0415077	0.112473	0.00894119	0.0382779	0.188431	0	0	0.25164	0.0207676	0.119087	0.534877
	Other	0.0304513	0.0110503	0	0	0.00426298	0.0825974	0	0.00422178	0	0	0.0102492	0.0112933	0	0.00441397	0	0	0	0.00309482	0.00389317	0.0361841	0.0106583	0.0948737	0.579488	0	0.0151083	0.0286118	0.0247681	0.00448645	0.0094388	0	0.0454575	0	0.06057	0.086656
Family	Enterobacteriaceae	41.5579	53.1383	8.82867	41.7287	58.2494	24.6903	60.2316	78.9108	55.4897	41.0342	33.2484	40.2629	25.0891	57.9054	38.2673	41.0005	72.2389	11.3271	47.5162	30.498	38.3806	24.8585	41.1378	77.8606	41.5914	56.4868	69.0039	55.6739	15.7412	39.8032	39.8175	53.5598	25.7104	40.8219
	Pseudomonadaceae	28.8374	31.7725	58.3921	49.9504	21.1273	18.5336	30.2714	16.1244	29.5739	47.3803	23.4487	37.8755	53.7341	34.1759	47.6647	50.1339	16.5776	9.11736	34.3319	41.3003	35.3182	46.0074	34.4062	3.53409	22.8051	35.7093	26.5131	31.118	62.3554	47.6111	26.2371	32.6751	54.3857	48.7485
	Burkholderiaceae	19.6492	1.53738	1.56723	5.58923	6.35078	15.2932	4.83292	4.90008	1.319	3.85587	37.1138	5.56083	8.59839	3.8534	8.12791	2.18525	3.45968	13.4393	5.04944	3.01104	1.60941	10.5357	8.2257	0.851897	4.90851	6.14975	0.79483	1.30107	12.7033	7.22935	10.3448	8.29007	5.00883	1.92038
	Sphingomonadaceae	3.16693	1.47384	0.150313	0.859639	2.15387	1.63924	1.37142	0.0436251	3.78393	2.44455	2.48031	5.7754	3.01293	2.92352	0.276018	0.699629	3.43133	2.17257	7.85058	1.41506	8.03105	5.02514	4.99779	4.38598	1.52761	0.389836	0.812843	2.45409	2.58084	0.217119	6.25041	0.515415	1.63128	7.32193
	Xanthomonadaceae	0.0832335	3.22394	0.0132629	0.111785	0.0319724	1.86797	0.00791202	0.00703631	1.58647	0	1.26651	3.51222	3.27391	0.50025	3.37327	0	0.256473	0.739663	0.743596	12.7239	7.11443	6.44192	0.410761	2.46477	2.83196	0.620518	0.914167	3.3439	1.8527	2.92872	2.73881	1.13278	6.49741	0.0766955
	Other	6.66274	8.85408	31.0484	1.76021	12.0781	37.9757	3.28481	0.0140726	8.24702	5.28512	2.44224	7.01315	6.24956	0.57823	2.29082	5.96871	3.92403	63.2041	4.5044	11.0517	9.54631	7.02539	10.795	10.9027	26.3354	0.377318	1.94767	6.10905	4.75176	2.21056	14.6065	3.78349	6.76638	1.09963

## Sheet: Table 6
Supplementary Table 6. Benjamin-Hochberg adjusted P-value from pairwise comparisons using Wilcoxon rank sum test
		Skagit	Skykomish	Snoqualmie	Teanaway	Tieton
Shannon	Skykomish	0.34	-	-	-	-
	Snoqualmie	0.21	0.7	-	-	-
	Teanaway	0.82	0.7	0.21	-	-
	Tieton	0.34	0.93	0.7	0.69	-
	Yakima	0.11	0.34	0.7	0.18	0.34
Chao 1	Skykomish	0.495	-	-	-	-
	Snoqualmie	0.238	0.257	-	-	-
	Teanaway	0.495	0.653	0.495	-	-
	Tieton	0.238	0.495	0.495	0.905	-
	Yakima	0.025	0.025	0.495	0.09	0.04
		Hot-dry	Mid hot-dry
Shannon	Mid hot-dry	0.029	-
	Moist-cool	0.029	1
		Hot-dry	Mid hot-dry
Chao 1	Mid hot-dry	0.0022	-
	Moist-cool	0.0021	0.34
